# Supplementary material for: Genome-wide association study reveals the genetic basis of yield- and quality-related traits in wheat
Source: BMC Plant Biol. 2021 Mar 19;21:144. doi: 10.1186/s12870-021-02925-7 (PMC7980635; doi:10.1186/s12870-021-02925-7)
Supplement: Supplementary file 2 — Additional file 2: Table S1 Categories and descriptive statistics for the 25 yield- and quality-related traits evaluated in six different environments. Table S2 Correlations among 25 yield- and quality-related traits. Table S3 Basic details regarding the SNP markers used for a genome-wide association study of 543 wheat genotypes. Table S4 Information regarding the candidate genes identified based on BLUP data. [file 12870_2021_2925_MOESM2_ESM.xlsx]

## Sheet: Table S1
Table S1 Categories and descriptive statistics for the 25 yield- and quality-related traits evaluated in six different environments
Categories	Abbreviation	Full trait name	Unit	Description	Heritabiliity(%)	Range						Mean						SD						CV(%)
						E1	E2	E3	E4	E5	E6	E1	E2	E3	E4	E5	E6	E1	E2	E3	E4	E5	E6	E1	E2	E3	E4	E5	E6
Growth and development-related traits	FLL	Flag leaf length	cm	The average length of the flag leaf of three samples; measured from leaf base to leaf tip	0.83	9.36-21.14	10.73-25.03	12.15-26.95	9.38-20.28	10.62-26.06	12.16-26.86	14.92	16.47	18.62	14.95	16.47	18.68	2.12	2.29	2.59	1.87	2.29	2.5	0.1419	0.1392	0.139	0.1252	0.1391	0.134
	FLW	Flag leaf width	cm	The average width of the flag leaf of three samples; measured at the widest position of flag leaf lamina	0.81	1.05-2.12	0.17-3.84	0.75-2.63	1.08-2.01	0.27-3.32	1.12-2.24	1.57	1.52	1.74	1.54	1.52	1.74	0.19	0.25	0.21	0.16	0.26	0.19	0.1191	0.167	0.1194	0.1063	0.1719	0.1102
	FLA	Flag leaf area	cm2	The average area of the flag leaf of three samples	0.78	9.09-30.08	8.78-53.27	10.34-56.70	10.84-29.07	7.81-47.53	11.99-42.25	18.66	20.38	26.6	18.66	20.38	26.11	3.69	5.19	5.33	3.32	5.27	4.94	0.1979	0.2547	0.2036	0.1779	0.2589	0.1891
	FA	Flag leaf angle	。	The average angle of the flag leaf of three samples; measured as the angle between flag leaf and stem	0.8	16.678-96.08	16.48-107.13	13.60-125.73	18.20-92.10	16.28-100.83	20.70-123.30	43.1	37.22	54.48	42.57	37.11	54.79	15.5	15.4	22.13	14.45	14.9	21.92	0.3597	0.4137	0.4062	0.3394	0.4015	0.4002
	MTN	Maximum tiller number	count	Tiller number was scored in a 1m single row section and then transformed to tillers number per Mu.	0.8	100.00-481.00	45.50-262.60	108.25-503.50	116.00-492.00	35.00-202.00	105.00-570.00	290.74	144.63	304.2	304.45	111.25	335.53	63.05	40.03	64.61	62.94	30.79	76.01	0.2169	0.2768	0.2124	0.2067	0.2768	0.2265
	HD	Heading date	day	Number of days from sowing to when spikes appeared in 50% of the plants (Take April 1st as the first day).	0.84	7.00-16.00	10.00-22.40	10.00-13.00	7.00-17.00	9.00-18.00	9.00-14.00	11.74	16.18	11.62	11.67	13.36	11.6	1.43	2	0.82	1.69	1.56	0.95	0.1217	0.1235	0.0706	0.1453	0.1165	0.0823
	MP	Mature period	day	Number of days taken from sowing to the day when 50% plants showed their peduncle dried due to physiological maturity (Take April 1st as the first day).	0.89	44.00-53.00	47.40-53.30	52.00-56.00	43.00-56.00	44.00-53.00	51.00-56.00	47.83	51.78	53.67	49.73	47.73	53.73	1.9	2.04	0.85	1.95	1.91	0.94	0.0397	0.0395	0.0158	0.0393	0.0401	0.0175
	GFP	Grain-filling period	day	Days from heading to maturity	0.8	32.00-41.00	29.70-40.70	41.00-43.00	33.00-43.00	30.00-39.00	41.00-43.00	36.06	35.56	42.07	38.06	34.34	42.14	1.79	2.13	0.37	1.89	1.83	0.42	0.0496	0.0598	0.0088	0.0495	0.0534	0.01
	GFR	Grain-filling rate	%	(Thousand Grain Weight / Grain Filling Period) × 100%.	0.87	0.84-1.95	0.96-1.65	0.75-1.46	0.91-1.74	0.96-1.83	0.77-1.40	1.38	1.28	1.1	1.31	1.34	1.1	0.16	0.13	0.1	0.14	0.13	0.1	0.1187	0.0979	0.0914	0.1061	0.0994	0.0918
	TGW	Thousand grain weight	g	Measured by weighing duplicates of 1000 kernels from each plot.	0.87	31.75-66.21	33.89-57.35	32.97-58.31	34.30-63.59	33.57-61.65	32.19-58.78	49.55	45.42	46.34	49.68	45.86	46.51	5.18	3.83	4.11	4.72	4.21	4.2	0.1045	0.0843	0.0887	0.095	0.0919	0.0903
	PH	Plant height	cm	The average length of the main stem of twenty plants	0.92	54.40-107.22	46.47-86.53	50.93-108.87	53.40-108.00	46.00-87.20	51.00-107.70	77.8	66.2	73.8	77.82	66.3	73.87	7.7	5.77	8.42	8.02	5.81	8.3	0.099	0.0872	0.114	0.1031	0.0876	0.1124
	FD	Diameter of the first internode	mm	Average diameter from the first section of five plants	0.7209	1.91-7.40	1.95-5.06	1.46-5.44	1.60-6.05	0.90-4.80	1.45-5.33	3.73097	3.22558	2.93191	3.27977	2.8082	2.89304	0.636877	0.465436	0.612518	0.600394	0.599041	0.480965	0.1707	0.144296	0.208914	0.18306	0.213319	0.166249
	FIL	Length of the first internode	cm	Average length from the first section of five plants	0.7324	0.80-13.25	0.90-8.75	0.50-10.50	1.40-11.50	1.25-9.00	1.00-7.65	4.44031	4.00951	3.41781	4.4384	3.92106	3.42143	1.97418	1.19898	1.52879	1.4245	1.2164	1.15729	0.444605	0.299035	0.447301	0.320949	0.310223	0.338248
	SD	Diameter of the second internode	mm	Average diameter from the second section of five plants	0.7109	2.95-6.74	1.33-6.03	1.60-5.50	2.03-6.30	1.30-5.50	2.15-5.24	4.3177	3.74358	3.42263	3.74955	3.29839	3.4146	0.517177	0.658894	0.621741	0.635881	0.497633	0.528347	0.119781	0.176006	0.181656	0.169588	0.150872	0.154732
	SIL	Length of the second internode	cm	Average length from the secon section of five plants	0.7078	3.55-17.30	3.40-13.00	4.00-17.00	3.75-15.00	3.50-11.25	3.25-14.50	7.95948	6.91197	7.74332	7.92672	7.06512	6.67922	2.19306	1.34734	1.70357	1.73655	1.25071	1.49506	0.275528	0.194928	0.220005	0.219076	0.177026	0.223838
	TH	Thrust	n	Thrust Detection Using Plant Stem Strength Detector	0.7009	0.23-0.73	0.25-3.53	0.23-2.48	0.08-0.75	0.06-0.73	0.16-1.012	0.378153	0.843511	0.980786	0.255271	0.215477	0.425367	0.0637905	0.347134	0.398159	0.109428	0.106178	0.136541	0.16869	0.411534	0.405959	0.428673	0.492758	0.320996
Yield-related traits	SL	Spike length	cm	The average length of the main spikes from three plants	0.9	6.77-11.91	6.34-11.16	5.85-12.94	6.71-12.09	6.35-11.00	6.46-12.51	8.87	8.41	9.22	8.88	8.41	9.22	0.87	0.85	1	0.87	0.82	0.96	0.0977	0.1009	0.1085	0.0977	0.0981	0.1042
	SNS	Spikelet number per spike	count	Average spikelet number of three samples（Contains sterile spikelets）	0.85	15.13-24.07	14.82-23.03	17.47-26.20	15.30-23.65	14.78-23.23	17.20-25.70	19.54	18.68	21.05	19.57	18.65	20.96	1.46	1.57	1.59	1.38	1.56	1.54	0.0748	0.0842	0.0754	0.0706	0.0835	0.0735
	KNPS	Kernel number per spike	count	Average number of grains per panicle of selected 50 panicles	0.86	14.69-64.87	31.98-65.55	16.65-82.29	14.55-64.73	28.20-63.04	15.48-79.80	37.67	46.42	44.92	37.53	43.15	43.4	6.85	6.06	7.49	6.85	5.91	7.23	0.1818	0.1305	0.1668	0.1825	0.137	0.1665
	PET	Percentage of spike-bearing tillers	%	(Spike number Per Mu /Maximum Tillers) × 100%	0.7	0.20-0.83	0.31-1.43	0.27-0.88	0.18-0.75	0.33-1.23	0.24-0.83	0.48	0.66	0.5	0.45	0.72	0.46	0.1	0.17	0.11	0.09	0.17	0.1	0.2141	0.2589	0.2195	0.21	0.2414	0.2268
	EPM	Spike number Per Mu	count	Investigate before maturity, spike number was scored in a 1m single row section and then transformed to spike number per Mu.	0.9	154807.74-594829.74	93924.70-390339.52	199268.63-603752.85	142673.80-582695.80	80004.00-329349.80	198676.60-608030.40	367737	241578	399841	355603	205458	401655	73986.2	51723.1	72477.5	73986.2	44034.3	72680.8	0.2012	0.2141	0.1813	0.2081	0.2143	0.181
Quality-Related Traits	GV	Grain volume	g/l	Tested by near-infrared spectroscopy (NIRS) using a Perten DA 7200 instrument (Perten Instruments, Huddinge, Sweden).	0.81	769.00-830.50	768.50-828.00	764.00-820.50	770.00-831.50	769.00-827.50	766.00-822.00	799.73	797.73	795.09	799.44	797.83	794.85	10.37	10.1	10.14	10.62	10.15	9.96	0.013	0.0127	0.0127	0.0133	0.0127	0.0125
	GPC	Grain protein content	%	Tested by near-infrared spectroscopy (NIRS) using a Perten DA 7200 instrument (Perten Instruments, Huddinge, Sweden).	0.84	11.78-18.17	12.71-18.87	11.77-17.74	11.51-18.25	13.15-18.95	11.77-17.66	14.83	15.65	14.58	14.87	15.7	14.6	1.1	1.02	1	1.1	1.04	0.97	0.0744	0.0653	0.0688	0.0741	0.066	0.0667
	WGC	Wet gluten content	%	Tested by near-infrared spectroscopy (NIRS) using a Perten DA 7200 instrument (Perten Instruments, Huddinge, Sweden).	0.87	24.20-38.75	26.40-39.65	24.55-38.40	25.15-39.05	26.40-40.65	24.50-38.40	31.48	33.17	30.99	31.61	33.34	31.08	2.51	2.36	2.35	2.47	2.4	2.31	0.0796	0.0711	0.0757	0.0781	0.072	0.0742
	FC	Flour content	%	Tested by near-infrared spectroscopy (NIRS) using a Perten DA 7200 instrument (Perten Instruments, Huddinge, Sweden).	0.77	67.15-75.10	65.80-74.50	68.55-75.35	67.30-74.65	66.40-74.30	68.00-75.75	71.16	70.44	72.09	71.17	70.44	72.13	1.3	1.4	1.14	1.3	1.39	1.33	0.0182	0.0199	0.0158	0.0182	0.0197	0.0184
Note: SD refers to the standard deviation and CV refers to the coefficient of variation.

## Sheet: Table S2
Table S2 Correlations among 25 yield- and quality-related traits
	FLL	FLW	FLA	FA	MTN	HD	MP	GFP	GFR	TGW	PH	FD	FIL	SD	SIL	TH	SL	SNS	KNPS	PET	EPM	GV	GPC	WGC	FC
FLL	1	0.145**	0.750**	0.243**	-0.074	0.269**	0.200**	-0.077	0.008	-0.011	0.288**	-0.0100783	-0.0432833	0.00446686	-0.0519189	0.0195285	0.198**	0.195**	0.160**	-0.067	-0.103*	-0.00278909	0.313**	0.277**	-0.156**
FLW	0.145**	1	0.704**	-0.213**	-0.277**	0.253**	0.316**	0.114**	0.052	0.113**	-0.178**	0.0362569	-0.0679892	0.0473249	-0.098*	-0.0113996	0.141**	0.164**	0.408**	-0.123**	-0.413**	-0.0360388	0.059	0.067	-0.066
FLA	0.750**	0.704**	1	0.031	-0.198**	0.325**	0.314**	-0.008	0.065	0.082	0.05	0.0399821	-0.0842363	0.0598973	-0.110*	0.0139781	0.220**	0.280**	0.328**	-0.111*	-0.292**	-0.0440017	0.249**	0.236**	-0.145**
FA	0.243**	-0.213**	0.031	1	-0.127**	-0.134**	-0.064	0.043	0.117**	0.136**	0.334**	-0.104*	0.192**	-0.0568386	0.235**	-0.104*	0.193**	-0.0187576	-0.076	-0.005	-0.02	0.0273696	0.242**	0.188**	-0.165**
MTN	-0.074	-0.277**	-0.198**	-0.127**	1	0.141**	-0.034	-0.231**	-0.024	-0.109*	0.114**	-0.160**	0.107*	-0.137**	0.117**	-0.117**	-0.130**	-0.212**	-0.202**	-0.400**	0.522**	0.092*	-0.0525505	-0.076	-0.0530808
HD	0.269**	0.253**	0.325**	-0.134**	0.141**	1	0.626**	-0.299**	0.058	-0.049	0.144**	0.0643487	-0.0109134	0.0804052	0.0183075	-0.0126505	0.056	0.192**	0.159**	-0.260**	-0.092*	0.0395001	-0.039	-0.006	-0.036
MP	0.200**	0.316**	0.314**	-0.064	-0.034	0.626**	1	0.518**	-0.179**	0.021	-0.015	-0.0319171	-0.0463091	-0.0350809	-0.00916864	-0.125**	0.091*	0.124**	0.192**	-0.208**	-0.167**	0.081775	0.052	0.052	-0.021
GFP	-0.077	0.114**	-0.008	0.043	-0.231**	-0.299**	0.518**	1	-0.302**	0.073	-0.180**	0.0273914	-0.0437805	0.00751915	-0.0437555	-0.0473563	0.036	0.072332	0.086*	0.011	-0.148**	0.154**	0.067	0.031	0.042
GFR	0.008	0.052	0.065	0.117**	-0.024	0.058	-0.179**	-0.302**	1	0.919**	0.238**	-0.0538527	-0.0407114	-0.0636481	0.033701	-0.0565831	0.095*	-0.0580769	-0.230**	-0.013	-0.015	-0.0732426	-0.043	0.005	0.005
TGW	-0.011	0.113**	0.082	0.136**	-0.109*	-0.049	0.021	0.073	0.919**	1	0.174**	-0.0341347	-0.0576919	-0.056373	0.015273	-0.0652609	0.114**	-0.0365754	-0.214**	-0.021	-0.077	-0.0236489	-0.006	0.023	0.01
PH	0.288**	-0.178**	0.05	0.334**	0.114**	0.144**	-0.015	-0.180**	0.238**	0.174**	1	-0.130**	0.218**	-0.0835891	0.284**	-0.130**	0.238**	0.0570931	-0.009	-0.099*	0.093*	0.106*	0.144**	0.143**	-0.092*
FD	-0.0100783	0.0362569	0.0399821	-0.104*	-0.160**	0.0643487	-0.0319171	0.0273914	-0.0538527	-0.0341347	-0.130**	1	0.0737827	.775**	-0.0375753	0.399**	0.0184613	0.0849594	0.184**	-0.0663416	-0.214**	-0.0622554	0.00400302	0.00641542	-0.0532367
FIL	-0.0432833	-0.0679892	-0.0842363	0.192**	0.107*	-0.0109134	-0.0463091	-0.0437805	-0.0407114	-0.0576919	0.218**	0.0737827	1	0.0141222	0.724**	-0.150**	-0.0286421	-0.088*	-0.081221	-0.0745625	0.0326854	0.0272969	0.0405749	0.0326992	0.0631827
SD	0.00446686	0.0473249	0.0598973	-0.0568386	-0.137**	0.0804052	-0.0350809	0.00751915	-0.0636481	-0.056373	-0.0835891	0.775**	0.0141222	1	-0.0553753	0.438**	0.0268587	0.122**	0.196**	-0.0696032	-0.204**	-0.0733777	0.0211034	0.0205746	-0.0472667
SIL	-0.0519189	-0.098*	-0.110*	0.235**	0.117**	0.0183075	-0.00916864	-0.0437555	0.033701	0.015273	0.284**	-0.0375753	0.724**	-0.0553753	1	-0.183**	-0.0120979	-0.114**	-0.157**	-0.0291851	0.0401658	0.104*	-0.0128861	-0.0221164	0.0456877
TH	0.0195285	-0.0113996	0.0139781	-0.104*	-0.117**	-0.0126505	-0.125**	-0.0473563	-0.0565831	-0.0652609	-0.130**	0.399**	-0.150**	0.438**	-0.183**	1	0.0468827	0.092*	0.169**	0.0305256	-0.116**	-0.0191741	-0.0386893	-0.0302285	-0.0352635
SL	0.198**	0.141**	0.220**	0.193**	-0.130**	0.056	0.091*	0.036	0.095*	0.114**	0.238**	0.0184613	-0.0286421	0.0268587	-0.0120979	0.0468827	1	0.437**	0.229**	-0.129**	-0.219**	-0.0675095	0.073	0.056	-0.017
SNS	0.195**	0.164**	0.280**	-0.0187576	-0.212**	0.192**	0.124**	0.072332	-0.0580769	-0.0365754	0.0570931	0.0849594	-0.088*	.122**	-0.114**	0.092*	0.437**	1	0.482**	-0.116**	-0.352**	-0.0237645	0.134**	0.114**	0.0457219
KNPS	0.160**	0.408**	0.328**	-0.076	-0.202**	0.159**	0.192**	0.086*	-0.230**	-0.214**	-0.009	0.184**	-0.081221	.196**	-0.157**	0.169**	0.229**	0.482**	1	-0.309**	-0.496**	-0.0147696	0.0839142	-0.015	0.0700094
PET	-0.067	-0.123**	-0.111*	-0.005	-0.400**	-0.260**	-0.208**	0.011	-0.013	-0.021	-0.099*	-0.0663416	-0.0745625	-0.0696032	-0.0291851	0.0305256	-0.129**	-0.116**	-0.309**	1	0.415**	0.0233612	-0.104**	-0.098*	0.166**
EPM	-0.103*	-0.413**	-0.292**	-0.02	0.522**	-0.092*	-0.167**	-0.148**	-0.015	-0.077	0.093*	-0.214**	0.0326854	-0.204**	0.0401658	-0.116**	-0.219**	-0.352**	-0.496**	0.415**	1	0.148**	-0.198**	-0.179**	0.201**
GV	-0.00278909	-0.0360388	-0.0440017	0.0273696	0.092*	0.0395001	0.081775	0.154**	-0.0732426	-0.0236489	0.106*	-0.0622554	0.0272969	-0.0733777	0.104*	-0.0191741	-0.0675095	-0.0237645	-0.0147696	0.0233612	0.148**	1	-0.138**	-0.202**	-0.0126158
GPC	0.313**	0.059	0.249**	0.242**	-0.0525505	-0.039	0.052	0.067	-0.043	-0.006	0.144**	0.00400302	0.0405749	0.0211034	-0.0128861	-0.0386893	0.073	0.134**	0.0839142	-0.104**	-0.198**	-0.138**	1	0.970**	0.00956306
WGC	0.277**	0.067	0.236**	0.188**	-0.076	-0.006	0.052	0.031	0.005	0.023	0.143**	0.00641542	0.0326992	0.0205746	-0.0221164	-0.0302285	0.056	0.114**	-0.015	-0.098*	-0.179**	-0.202**	0.970**	1	-0.842**
FC	-0.156**	-0.066	-0.145**	-0.165**	-0.0530808	-0.036	-0.021	0.042	0.005	0.01	-0.092*	-0.0532367	0.0631827	-0.0472667	0.0456877	-0.0352635	-0.017	0.0457219	0.0700094	0.166**	0.201**	-0.0126158	0.00956306	-0.842**	1
**. Correlation is significant at the 0.01 level (2-tailed).
*. Correlation is significant at the 0.05 level (2-tailed).

## Sheet: Table S3
Table S3 Basic details regarding the SNP markers used for a genome-wide association study of 543 wheat genotypes
SNP	Trait	Enviroment	Chromosome	Position	-log(P)	R2(%)
GENE-0035_150	FLL	E2E5	1B	465098532	4.22-5	2.65-3.27
IAAV618	FLL	BLUP	1D	486879128	4.64536	3.94397
RAC875_rep_c111906_144	FLL	E2	2A	27967266	4.95	3.23
BobWhite_c39184_140	FLL	BLUP	2B	23364288	4.25944	3.56651
GENE-0993_47	FLL	E2E5	2B	55691934	4.68-5.34	2.99-3.52
BS00110490_51	FLL	E1	2B	77170646	4.23	2.66
GENE-1343_878	FLL	E2	2D	13440948	4.9	3.19
BobWhite_c1214_171	FLL	E1	2D	33955247	5.25	3.4
D_F1BEJMU01DOWJ3_176	FLL	E2	2D	138694869	4.43	2.84
GENE-0826_51	FLL	E2	3A	32151249	4.48	2.88
Tdurum_contig16643_466	FLL	E2	3A	549267983	4.06	2.57
Tdurum_contig73039_241	FLL	E2E5	3B	527296306	5.03-5.67	3.25-3.77
RAC875_c96638_103	FLL	E4	3B	542918623	4.13	2.44
Tdurum_contig4974_355	FLL	E2E5	4B	95708069	4.71-5.49	3.01-3.63
RAC875_c86270_269	FLL	BLUP	5A	456972955	4.5463	3.84679
RFL_Contig5137_602	FLL	BLUP	5A	457076409	4.52651	3.82739
Excalibur_c17268_243	FLL	BLUP	5A	479908678	4.82307	4.11881
Ku_c7989_781	FLL	E2E5	5B	253378428	4.28-4.63	2.7-2.99
D_contig73483_655	FLL	E2E5	5D	100546173	4.7-5.55	3.01-3.68
GENE-3803_329	FLL	E2E5	6B	556487785	4.14-4.74	2.59-3.07
D_contig38762_578	FLL	E2	6D	67378176	4.25	2.71
wsnp_CAP11_c2435_1256981	FLL	E2E5	7A	655447518	5.76-5.91	3.79-3.95
RAC875_c48208_304	FLL	E2	7B	3505857	4.56	2.93
BobWhite_c36864_159	FLL	E2E5	7B	131745465	4.19-4.38	2.63-2.8
GENE-4534_455	FLL	E2	7B	152051848	4.44	2.84
Tdurum_contig19022_1524	FLL	E2	7B	530376060	4.13	2.61
Tdurum_contig41918_2469	FLL	E2E5	7B	628465395	4.74-5.66	3.03-3.76
Tdurum_contig42029_1151	FLL	E2E5	7B	660237019	4.78-5.54	3.07-3.67
GENE-0035_150	FLA	E2E5	1B	465098532	5.7-6.73	3.81-4.55
Tdurum_contig28316_442	FLA	E2E5	1B	477393926	4.53-4.76	2.92-3.07
wsnp_Ex_c402_791233	FLA	E2E5	1B	548623447	5.78-6.37	3.87-4.28
RAC875_rep_c111906_144	FLA	E2	2A	27967266	4.45	2.84
GENE-0993_47	FLA	E2E5	2B	55691934	6.44-7.52	4.37-5.16
GENE-1343_878	FLA	E2E5	2D	13440948	5.26-6.4	3.47-4.3
D_F1BEJMU01DOWJ3_176	FLA	E2E5	2D	138694869	5.51-6.38	3.66-4.28
BS00099128_51	FLA	E2	2D	470217019	4.47	2.85
GENE-0826_51	FLA	E2E5	3A	32151249	4.94-6.07	3.23-4.05
CAP8_rep_c3652_80	FLA	E3	3A	53553884	4.47	2.85
Kukri_c10511_94	FLA	E3	3A	53571853	4.52	2.89
Tdurum_contig17320_458	FLA	E2E5	3A	170784653	4.07-5.35	2.54-3.51
RFL_Contig2616_1422	FLA	BLUP	3A	535194429	4.35715	3.51987
Tdurum_contig16643_466	FLA	E2E5	3A	549267983	4.49-5.55	2.89-3.65
IAAV4190	FLA	E3	3B	65366861	4.5	2.87
wsnp_Ku_c11466_18716865	FLA	BLUP	3B	422522919	4.60045	3.74875
IAAV8536	FLA	BLUP	3B	422523760	4.32331	3.48813
Tdurum_contig73039_241	FLA	E2E5	3B	527296306	6.42-7.47	4.36-5.12
Excalibur_c43604_751	FLA	E2	3B	807286509	4.72	3.04
Tdurum_contig38751_317	FLA	E4	3B	813950948	4.95	3.16
BS00073658_51	FLA	BLUP	3D	4358409	4.35481	3.51768
wsnp_Ku_c3081_5776947	FLA	BLUP	4A	596820709	7.31025	6.36729
TA005380-0966	FLA	BLUP	4A	596836074	5.70925	4.80582
Tdurum_contig100205_499	FLA	E2	4B	78818313	4.55	2.91
Tdurum_contig4974_355	FLA	E2E5	4B	95708069	6.1-7.29	4.11-4.98
GENE-2638_724	FLA	E2	4D	52472105	4.1	2.58
Ku_c7989_781	FLA	E2E5	5B	253378428	5-5.77	3.27-3.82
D_contig73483_655	FLA	E2E5	5D	100546173	6.67-7.93	4.55-5.47
D_GBF1XID01CVZMX_132	FLA	E2E5	5D	483515041	4.89-5.41	3.2-3.55
IACX1201	FLA	E2E5	6B	219580396	4.25-4.41	2.71-2.8
GENE-3803_329	FLA	E2E5	6B	556487785	5.6-6.5	3.73-4.37
Excalibur_c89155_115	FLA	E5	6B	619483986	4.36	2.8
D_contig38762_578	FLA	E2E5	6D	67378176	5.77-6.66	3.86-4.49
wsnp_CAP11_c2435_1256981	FLA	E2E5	7A	655447518	7.09-7.74	4.88-5.32
RAC875_c48208_304	FLA	E2E5	7B	3505857	5.28-6.17	3.49-4.13
BobWhite_c36864_159	FLA	E2E5	7B	131745465	6.44-6.86	4.33-4.7
GENE-4534_455	FLA	E2E5	7B	152051848	5.33-6.43	3.52-4.32
Tdurum_contig19022_1524	FLA	E2	7B	530376060	4.24	2.68
Tdurum_contig41918_2469	FLA	E2E5	7B	628465395	6.5-7.57	4.42-5.2
Tdurum_contig42029_1151	FLA	E2E5	7B	660237019	6.56-7.64	4.47-5.25
GENE-0035_150	FLW	E2E5	1B	465098532	5.7-5.86	4.05-4.06
wsnp_Ex_c402_791233	FLW	E2E5	1B	548623447	5.51-6.24	3.91-4.34
GENE-0993_47	FLW	E2E5	2B	55691934	6.21-6.62	4.48-4.65
BobWhite_c24013_285	FLW	E3	2B	556981060	4.08	2.69
GENE-1343_878	FLW	E2E5	2D	13440948	5.1-5.37	3.57-3.66
D_F1BEJMU01DOWJ3_176	FLW	E2E5	2D	138694869	5.49-5.81	3.89-4.01
BS00099128_51	FLW	E2E5	2D	470217019	4.27-4.65	2.91-3.1
GENE-0826_51	FLW	E2E5	3A	32151249	5.21-5.48	3.67-3.75
Tdurum_contig17320_458	FLW	E2E5	3A	170784653	4.12-4.63	2.8-3.09
Tdurum_contig16643_466	FLW	E2E5	3A	549267983	4.81-5.05	3.34-3.42
Tdurum_contig73039_241	FLW	E2E5	3B	527296306	5.98-6.3	4.28-4.4
Excalibur_c43604_751	FLW	E2E5	3B	807286509	4.16-4.85	2.83-3.26
BS00049911_51	FLW	BLUP	4A	596827483	4.40156	3.56292
Jagger_c5501_110	FLW	BLUP	4A	615175511	7.86333	6.91802
Tdurum_contig100205_499	FLW	E2E5	4B	78818313	4.38-4.77	3-3.2
Tdurum_contig4974_355	FLW	E2E5	4B	95708069	5.81-6.24	4.15-4.35
Ku_c7989_781	FLW	E2E5	5B	253378428	4.67-4.97	3.23-3.36
Kukri_rep_c102237_122	FLW	E1E4	5B	578368514	4.57-5.01	2.87-3.13
D_contig73483_655	FLW	E2E5	5D	100546173	6.46-6.99	4.68-4.95
D_GBF1XID01CVZMX_132	FLW	E2E5	5D	483515041	5.21-5.32	3.62-3.66
IACX1201	FLW	E2E5	6B	219580396	4.06-4.29	2.65-2.93
GENE-3803_329	FLW	E2E5	6B	556487785	5.39-5.61	3.81-3.85
Excalibur_c89155_115	FLW	E5	6B	619483986	4.1	2.78
BobWhite_c40465_344	FLW	E6	6B	710006969	4.19	2.71
D_contig38762_578	FLW	E2E5	6D	67378176	5.76-6.24	4.11-4.35
wsnp_CAP11_c2435_1256981	FLW	E2E5	7A	655447518	6.02-6.26	4.32-4.36
RAC875_c48208_304	FLW	E2E5	7B	3505857	5.3-5.43	3.71-3.74
Excalibur_c54242_704	FLW	E2E5	7B	54787902	4.23-4.24	2.79-2.88
BobWhite_c36864_159	FLW	E2E5	7B	131745465	5.69-6.67	3.91-4.85
GENE-4534_455	FLW	E2E5	7B	152051848	5.34-5.78	3.77-3.99
Tdurum_contig41918_2469	FLW	E2E5	7B	628465395	6.29-6.41	4.49-4.54
Tdurum_contig42029_1151	FLW	E2E5	7B	660237019	6.22-6.55	4.49-4.6
BS00023023_51	FLW	E4	7B	683445833	4.09	2.52
Tdurum_contig52189_1322	FA	E4	1B	6484961	4.32	2.2
RAC875_c95548_156	FA	E1	1B	551033002	4.51	2.23
wsnp_Ex_c1440_2764867	FA	E1	1B	551177522	4.37	2.16
wsnp_Ex_c1440_2764269	FA	E1	1B	551179092	4.3	2.11
Kukri_rep_c80379_398	FA	E3E6	2B	608202875	5.56-6.21	2.79-3.16
Excalibur_c24354_465	FA	E3E6	3A	705309554	4.39-5.08	2.12-2.52
BS00106922_51	FA	E3E6	3B	232636240	4.55-5.68	2.21-2.86
IACX3190	FA	E5	3B	543842633	4.36	2.7
Excalibur_c100336_106	FA	E2E5	4B	85895786	4.18-4.75	2.57-3.01
RAC875_rep_c105718_585	FA	E1E4	4D	25989112	5.29-5.38	2.68-2.83
RAC875_c64253_666	FA	E1E4E6	5A	564175945	4.70-6.43	2.30-3.35
BS00082812_51	FA	BLUP	6A	639383	4.20024	2.06435
Kukri_c73802_205	FA	E2	6D	3942486	4.41	2.76
TA004725-0348	MTN	E3E6	1A	397773588	5.14	3.7
GENE-0035_150	MTN	E2E5	1B	465098532	5.15	3.56
Kukri_c56333_138	MTN	BLUP	1B	670176213	4.49966	1.80216
GENE-0993_47	MTN	E2E5	2B	55691934	6.19	4.39
BS00088621_51	MTN	E4	2B	687248334	4.07	2.72
Kukri_c31117_93	MTN	E1E4	2B	742080653	4.24-4.27	2.85-2.87
GENE-1343_878	MTN	E2E5	2D	13440948	5.22	3.62
wsnp_Ku_c14251_22503965	MTN	E1E4	2D	89388861	4.11-4.63	2.75-3.16
D_F1BEJMU01DOWJ3_176	MTN	E2E5	2D	138694869	6.27	4.46
BS00099128_51	MTN	E2E5	2D	470217019	4.73	3.23
GENE-0826_51	MTN	E2E5	3A	32151249	5.82	4.09
Tdurum_contig17320_458	MTN	E2E5	3A	170784653	6.46	4.61
Tdurum_contig42179_1562	MTN	E2E5	3A	266433409	7.27	5.26
Tdurum_contig16643_466	MTN	E2E5	3A	549267983	5.85	4.12
Tdurum_contig73039_241	MTN	E2E5	3B	527296306	5.61	3.92
Excalibur_c43604_751	MTN	E2E5	3B	807286509	6.97	5.02
Tdurum_contig100205_499	MTN	E2E5	4B	78818313	6.7	4.8
Tdurum_contig4974_355	MTN	E2E5	4B	95708069	5.58	3.9
GENE-2638_724	MTN	E2E5	4D	52472105	4.29	2.89
Ku_c7989_781	MTN	E2E5	5B	253378428	5.48	3.82
D_contig73483_655	MTN	E2E5	5D	100546173	6.07	4.3
D_contig26931_415	MTN	E2E5	5D	283010539	7.34	5.32
D_GBF1XID01CVZMX_132	MTN	E2E5	5D	483515041	6.97	5.02
IACX1201	MTN	E2E5	6B	219580396	5.96	4.2
GENE-3803_329	MTN	E2E5	6B	556487785	5.31	3.68
D_contig38762_578	MTN	E2E5	6D	67378176	5.39	3.75
wsnp_Ex_c14654_22713386	MTN	E2E5	7A	11098761	7.07	5.1
BS00044895_51	MTN	E2E5	7A	211733339	7.05	5.08
RAC875_c48208_304	MTN	E2E5	7B	3505857	5.35	3.72
BobWhite_c36864_159	MTN	E2E5	7B	131745465	5.6	3.91
GENE-4534_455	MTN	E2E5	7B	152051848	6.08	4.3
Tdurum_contig19022_1524	MTN	E2E5	7B	530376060	5.51	3.85
Tdurum_contig41918_2469	MTN	E2E5	7B	628465395	5.83	4.1
Tdurum_contig42029_1151	MTN	E2E5	7B	660237019	5.63	3.94
Excalibur_c1205_188	MTN	E3E6	7B	709522057	4.44	3.13
GENE-4528_455	MTN	E3E6	7B	709611417	4.43	3.12
RAC875_c26057_370	MTN	E2E5	7B	723901993	4.56	3.1
GENE-1166_419	HD	BLUP	2A	534625093	4.41852	3.07316
wsnp_BE406351A_Ta_2_2	HD	E1E2,BLUP	2A	562602475	4.32-4.96	2.73-3.52
BS00053834_51	HD	E1,BLUP	2A	750550273	5.15-5.66	3.67-5.66
BS00053835_51	HD	E1,BLUP	2A	750550282	5.08-5.94	3.61-5.94
Excalibur_c26984_128	HD	BLUP	5A	416225479	4.06083	2.78563
Tdurum_contig19977_210	MP	E6	2B	532157881	5.16105	3.73314
wsnp_Ex_c19993_29024127	MP	E2E4E5	3B	17081931	4.16-4.35	2.85-2.61
BS00022961_51	MP	E6	3B	50793845	4.26165	2.9938
Ku_c14750_566	MP	E6	3B	51949840	5.17702	3.74638
RAC875_c49166_240	MP	E1E2	6A	440255621	4.05-4.27	2.56-2.78
Tdurum_contig48695_527	MP	E4E5	7B	457384008	4.45	2.80-2.82
wsnp_Ku_c19037_28455905	MP	E4E5	7B	457401734	4.32-4.33	2.70-2.73
Kukri_c25978_561	GFP	E5	2A	740361107	4.75	2.99
wsnp_Ex_rep_c70299_69243401	GFP	E5	2A	740361540	4.33	2.69
BobWhite_c25764_348	GFP	E5	2A	740848583	4.4	2.74
Ku_c36209_204	GFP	E5	2A	741827101	4.4	2.74
Kukri_c31117_93	GFP	E5	2B	742080653	4.74	2.99
BS00110128_51	GFP	E5	2D	608540121	4.35	2.7
BobWhite_c5234_825	GFP	BLUP	7B	86666594	4.35086	1.37225
wsnp_Ex_c102566_87702963	GFR	E4	1A	589444044	4.29	2.59
CAP11_c599_115	GFR	E3E6	1B	643591002	4.10-4.59	2.39-2.77
BS00035267_51	GFR	E3E6	1B	652576198	4.05-4.10	2.34-2.43
BS00089445_51	GFR	E4	2A	3333957	4.24	2.55
Tdurum_contig12342_528	GFR	BLUP	2A	56918911	4.05169	2.88907
BS00078953_51	GFR	E2	4A	703475696	4.24	2.67
Tdurum_contig97386_207	GFR	E3	4B	13054542	4.44	2.67
wsnp_JD_rep_c48937_33188230	GFR	BLUP	5B	14509573	4.15678	2.97664
BobWhite_c19617_154	GFR	BLUP	2B	209099527	4.89	3.59
BobWhite_c19617_154	TGW	BLUP	2B	209099527	4.91	3.46
CAP11_c599_115	TGW	E6	1B	643591002	4.1	2.29
Excalibur_c49496_705	TGW	E3	1B	652453983	4.19	2.5
BS00035267_51	TGW	E3	1B	652576198	4.31	2.58
BS00107444_51	TGW	E1	3A	571799101	4.06	2.52
BS00074287_51	TGW	BLUP	3B	408354812	4.54117	3.16199
Tdurum_contig97386_207	TGW	E4	4B	13054542	4.43	2.65
Kukri_c35951_337	TGW	E2	6D	258359524	4.16	2.41
Excalibur_rep_c67198_530	PH	E5	1A	11940034	4.97	2.94
Kukri_rep_c104432_409	PH	E5	1B	275673311	5.29	3.16
BS00067046_51	PH	E4	2B	31422132	4.07	2.83
Excalibur_c36069_286	PH	E5	2B	553650432	5.57	3.35
Kukri_rep_c80379_398	PH	E1EE4E5E6,BLUP	2B	608202875	5.18-6.66	2.58-4.11
Kukri_c12301_227	PH	E4E5	3A	564344803	4.13-4.23	2.44-2.88
Excalibur_c14216_692	PH	E4E5	3A	574462290	4.77	3.4
BS00106922_51	PH	E3	3B	232636240	4.08	1.96
BobWhite_c17731_56	PH	E1E3E6,BLUP	4A	689849795	4.34-5.74	2.11-3.37
Kukri_c56182_129	PH	E3E4	4B	95077012	4.17-5.17	2.01-3.73
Excalibur_c29141_864	PH	E1E3E4E5E6，BLUP	4B	281735002	4.13-6.46	2.38-4.41
RAC875_rep_c105718_585	PH	E3E4E5E6,BLUP	4D	25989112	4.10-7.89	2.03-5.76
wsnp_Ex_c683_1341113	PH	E3E4E5E6，BLUP	4D	54447007	4.15-4.47	2-3.1
wsnp_Ex_rep_c67296_65839761	PH	E3	4D	62469566	4.28-5.56	2.07-4.06
RAC875_c64253_666	PH	E3E6	5A	564175945	5.25-5.57	2.62-2.77
CAP7_c4800_276	PH	E3E6	5A	564497880	4.38-4.55	2.13-2.19
RAC875_c50143_604	PH	E1	5A	617980200	4.24	2.37
TA003720-0955	PH	E4	5A	657192507	4.57	3.23
Kukri_c45250_289	PH	E1E4,BLUP	6B	462173278	4.13-4.69	2.41-2.88
Tdurum_contig7981_70	PH	E4	6B	576206096	5.99	4.42
TA004725-0348	FD	E6	1A	397773588	4.61	2.98
Excalibur_c63885_115	FD	E3	1B	641632868	4.28	3.59
CAP12_c733_120	FD	E5	2B	581468073	4.71	3.95
TA006032-0960	FD	E2E3	3D	37671875	4.27-4.38	3.64-3.68
BS00022015_51	FD	E5	4A	29077859	4.77	3.05
BS00089283_51	FD	E5	4A	29077903	4.09	3.21
BS00023035_51	FD	E6,BLUP	4B	636917387	4.08-4.42	1.53-2.73
Tdurum_contig50783_285	FD	E1E2，BLUP	4B	637388027	4.13-4.88	2.62-5.02
BS00108019_51	FD	E6	5B	435158703	4.08	2.47
BS00108020_51	FD	E6	5B	435158995	4.1	2.49
Kukri_c669_259	FD	E4	6A	574473364	4.34	2.8
Excalibur_c32726_581	FD	E4	6A	574485927	4.25	2.7
wsnp_CAP11_rep_c4066_1921894	FD	E1	7A	32630187	4.46	2.84
Kukri_c322_1394	FD	E1,BLUP	4B	520238759	4.64-4.8	3.07-4.07
Tdurum_contig48366_1324	FD	E1E2,BLUP	4B	637387355	4.30-4.88	2.62-4.19
Tdurum_contig50783_67	FD	BLUP	4B	637387809	4.24	2.57
BS00063679_51	FIL	E6	1A	29801435	4.67	3.04
IACX3811	FIL	E5	1B	11859379	4.53	2.97
RAC875_c63624_753	FIL	E5	1B	11859589	4.13	3.57
IACX4320	FIL	E1E3,BLUP	2A	753539728	4.63-4.93	2.13-3.22
RFL_Contig2656_871	FIL	E1,BLUP	2A	753540797	4.05-4.86	2.53.16
RFL_Contig4560_1206	FIL	E4,BLUP	2A	764322716	4.17-4.6	2.62-2.91
BS00076772_51	FIL	E4	3A	711202928	4.07	2.41
BS00099978_51	FIL	E4	3A	730279890	4.21	2.59
wsnp_Ex_c22401_31592784	FIL	E1	3B	68466282	4.2	3.03
wsnp_Ex_c32404_41067821	FIL	E1	3B	68906632	4.22	3.35
wsnp_Ex_c19372_28313727	FIL	E1	3B	69818458	4.19	3.56
GENE-2273_67	FIL	BLUP	4D	509237241	4.12	3.41
IACX1201	FIL	E1E2	6B	219580396	4.48-6.26	3.93-5.76
GENE-3904_72	FIL	E3	6B	644480612	4.82	3.25
RAC875_c41276_191	FIL	E6	7A	709405121	5.07	3.43
RAC875_rep_c105718_585	FIL	E3E4E5E6,BLUP	4D	25989112	4.09-4.12	3.23-3.45
BS00044895_51	FIL	E1E2	7A	211733339	6.13-6.47	5.44-5.97
BS00107857_51	SD	E3	2A	774855820	4.65	3
Ex_c101393_1898	SD	E6	2B	182708311	4.56	2.83
tplb0048g05_866	SD	E6	2B	690777813	4.61	2.87
JG_c514_144	SD	E1	2D	179355129	4.33	3.75
Ra_c4329_599	SD	E5	3B	585686362	4.48	2.79
wsnp_Ku_c13311_21255428	SD	E5	3B	586152292	4.11	3.06
Kukri_c322_1394	SD	E1,BLUP	4B	520238759	4.66-4.72	3.09-4.06
Excalibur_c20063_318	SD	E3	4B	636779149	4.13	2.5
Kukri_c32958_390	SD	E3	4B	636796359	4.75	2.15
Kukri_c7241_322	SD	BLUP	4B	637387933	4.06	3.29
Tdurum_contig50783_67	SD	BLUP	4B	637387809	4.07	3.11
Tdurum_contig48366_1324	SD	E1E2,BLUP	4B	637387355	4.13-4.39	3.12-5.02
Excalibur_rep_c113786_110	SD	E3	5B	594875902	4.06	3.36
Tdurum_contig57699_110	SD	E2	6B	46884023	4.55	2.98
tplb0055d07_1780	SD	E2	6B	46884173	4.09	2.36
BS00077956_51	SD	E4	7B	687304712	4.06	2.51
Excalibur_c13033_261	SD	E4	7B	687323092	4.09	2.39
Ra_c26852_560	SD	E4	7B	700831081	4.09	2.41
RAC875_c18539_1159	SIL	E3	1A	344294441	4.88	3.24
BS00066336_51	SIL	E3	1A	345308565	4.49	2.86
RAC875_c15998_53	SIL	E3	1A	345308692	4.58	2.95
Excalibur_c102582_360	SIL	E3	1A	345786602	4.88	3.24
Ku_c6979_182	SIL	E3	1A	346446186	4.89	3.26
wsnp_Ex_c1374_2630879	SIL	E3	1A	352137657	4.66	3.03
BobWhite_c12977_65	SIL	E4	1A	520579765	4.58	2.91
Excalibur_c29605_535	SIL	E4	1A	520579865	4.74	3.06
Excalibur_c41592_100	SIL	BLUP	1D	490927369	4.05	2.99
wsnp_Ex_c16389_24884851	SIL	E6	4B	14118208	4.18	2.57
RAC875_rep_c105718_585	SIL	E3E4E5E6,BLUP	4D	25989112	4.48-6.35	4.98-5.74
Excalibur_rep_c67473_320	SIL	E4	5B	506789600	4.14	3.45
BS00044895_51	SIL	E1E2	7A	211733339	4.4-4.45	3.78-4.01
RAC875_rep_c118655_110	SIL	E5	7D	619881590	4.32	2.73
BS00022854_51	SIL	E1E5	5B	614983507	4.29-4.63	2.7-3.01
GENE-0035_150	TH	E1	1B	465098532	5.88	5.36
GENE-0993_47	TH	E1	2B	55691934	6.26	5.76
GENE-1343_878	TH	E1	2D	13440948	5.77	5.24
D_F1BEJMU01DOWJ3_176	TH	E1	2D	138694869	7.33	6.89
BS00099128_51	TH	E1	2D	470217019	4.84	4.29
GENE-0826_51	TH	E1	3A	32151249	5.47	4.94
Tdurum_contig17320_458	TH	E1	3A	170784653	6.28	5.78
Tdurum_contig42179_1562	TH	E1	3A	266433409	6.57	6.08
Tdurum_contig16643_466	TH	E1	3A	549267983	5.89	5.37
Tdurum_contig73039_241	TH	E1	3B	527296306	5.67	5.14
Tdurum_contig48224_272	TH	E5	3B	581968234	4.18	2.52
BS00068494_51	TH	E5	3B	582466573	4.17	2.5
Excalibur_c43604_751	TH	E1	3B	807286509	7.55	7.13
Tdurum_contig10595_633	TH	E3	4A	13656290	4.07	3.51
Tdurum_contig100205_499	TH	E1	4B	78818313	6.38	5.88
Tdurum_contig4974_355	TH	E1E6	4B	95708069	4.34-6.78	3.7-6.3
Excalibur_c17206_329	TH	E3	4B	573275528	4.27	3.72
wsnp_Ex_c22078_31257869	TH	E3	4B	573294723	4.27	3.72
Ra_c107174_772	TH	E2E4,BLUP	4B	574945473	4.13-4.8	2.61-3.35
Excalibur_c65683_731	TH	E3,BLUP	4B	575042001	4.14-4.85	3.29-3.36
Excalibur_c51845_242	TH	E3	4B	575619246	4.27	3.72
CAP12_c2983_140	TH	BLUP	4B	618159653	4.05	3.28
GENE-2638_724	TH	E1	4D	52472105	4.33	3.77
D_contig71558_575	TH	BLUP	4D	473162888	4.6	3.8
Ku_c7989_781	TH	E1	5B	253378428	6.3	5.8
BS00022854_51	TH	E1E5	5B	614983507	5.98-6.13	4.92-5.62
D_contig73483_655	TH	E1E6	5D	100546173	4.22-5.87	3.58-5.35
D_contig26931_415	TH	E1	5D	283010539	7	6.54
D_GBF1XID01CVZMX_132	TH	E1	5D	483515041	7.35	6.91
Excalibur_c35871_596	TH	E5	6A	615467141	4.35	3.63
Ku_c2728_1882	TH	E6	6B	401490998	4.38	3.74
GENE-3803_329	TH	E1	6B	556487785	5.32	4.78
D_contig38762_578	TH	E1	6D	67378176	4.9	4.35
wsnp_Ex_c14654_22713386	TH	E1	7A	11098761	6.26	5.76
wsnp_CAP11_c2435_1256981	TH	E1	7A	655447518	5.57	5.04
Excalibur_c25521_338	TH	E1	7A	716426707	4.56	4
BS00044895_51	TH	E1E2	7A	211733339	4.56-4.74	3.98-4.19
RAC875_c48208_304	TH	E1	7B	3505857	4.99-6.23	4.35-5.73
RFL_Contig801_2124	TH	E4	7B	3848966	4.54	2.79
BobWhite_c36864_159	TH	E1	7B	131745465	6.55	6.07
GENE-4534_455	TH	E1	7B	152051848	6.83	6.35
Tdurum_contig15690_413	TH	E4	7B	584317212	4.78	3.01
Tdurum_contig41918_2469	TH	E1E6	7B	628465395	4.1-6.38	3.465.88
Tdurum_contig42029_1151	TH	E1E6	7B	660237019	4.1-6.38	3.46-5.88
RAC875_c26057_370	TH	E1	7B	723901993	5.3	4.76
wsnp_Ex_c5296_9365860	SL	BLUP	1B	627946404	4.33876	2.47174
Tdurum_contig53772_362	SL	E2E5	1B	628006420	4.51-4.56	2.93-2.95
wsnp_Ex_rep_c67786_66472676	SL	E2E5	3A	653242938	4.06-4.10	2.57-2.62
BS00022212_51	SL	BLUP	3D	278967710	4.85799	2.81729
Tdurum_contig52805_183	SL	E2	4B	404513834	4.49643	3.88777
Ex_c7086_191	SL	E2E5	6D	461388423	4.28-4.46	2.74-2.89
BS00023128_51	SL	BLUP	7A	671218901	4.25406	2.41573
Tdurum_contig15690_413	SL	BLUP	7B	584317212	4.3564	2.48341
tplb0045c05_154	SL	E1E4	7B	743620354	4.37-4.68	2.78-2.90
RAC875_c68963_397	SNS	BLUP	2A	677529364	4.12058	1.87914
RAC875_rep_c116791_490	SNS	E3E6	2B	715029461	4.05-4.25	1.72-1.82
BS00022276_51	SNS	E1E4	2D	29454322	4.98-5.39	2.69-2.78
GENE-0787_85	SNS	E1	2D	67231672	4.3	2.35
BS00092666_51	SNS	E3E6	2D	583233146	4.52-4.54	1.96-1.97
RAC875_c86104_111	SNS	E3E6	4B	1047041	4.05-4.99	1.72-2.19
wsnp_BF482960B_Ta_1_4	SNS	E1E2E3E4E5E6	4B	28954548	4.60-6.49	2.32-3.45
Ex_c101685_711	SNS	E1E2E3E4E5E6,BLUP	4B	28959985	4.25-5.61	2.11-3.47
BS00064403_51	SNS	E3	4B	449126948	4.07139	1.73423
GENE-3126_21	SNS	E3E6	4D	1186724	4.32-4.63	1.86-2.01
BS00026622_51	SNS	E2E3E5E6,BLUP	7A	674272225	4.80-7.38	2.89-4.02
RAC875_c19111_628	SNS	E2E3E5E6,BLUP	7A	674277105	4.83-7.14	2.86-3.88
RAC875_c13093_86	SNS	E3E6,BLUP	7A	675508361	4.06-4.33	1.30-1.79
RAC875_c63057_601	SNS	E3E6,BLUP	7A	675587626	4.05-4.96	1.27-1.72
BobWhite_c19204_92	KNPS	BLUP	1A	71076527	5.89451	4.31962
Kukri_c10751_1031	KNPS	BLUP	3A	688883787	4.19597	2.91953
RAC875_c34515_86	KNPS	E1E4	4A	623951116	4.49	2.9
Excalibur_c9370_966	KNPS	E2E5	4A	632858940	4.79-5.82	3.17-3.96
wsnp_Ra_rep_c70233_67968353	KNPS	E2E5	4A	632863142	4.48-5.58	2.94-3.78
wsnp_BF482960B_Ta_1_4	KNPS	E1E4	4B	28954548	5.54	3.69
Ex_c101685_711	KNPS	E1E4	4B	28959985	5.21	3.43
Tdurum_contig8322_609	KNPS	E1E4	4B	642101295	4.07	2.58
RAC875_c48804_761	KNPS	E2E5	5D	544799945	4.07-4.12	2.62-2.67
BS00056550_51	PET	E3	1A	7294614	4.21	2.99
BS00035883_51	PET	BLUP	2A	694589208	4.99603	3.55362
Tdurum_contig42179_1562	PET	E2E5	3A	266433409	4.71-4.9	3.19-3.37
Kukri_c4210_480	PET	BLUP	4D	455252652	4.25189	2.94851
Kukri_c10913_480	PET	BLUP	5B	695775859	4.69386	3.30679
D_contig26931_415	PET	E2E5	5D	283010539	4.12-4.3	2.74-2.9
IACX1201	PET	E5	6B	219580396	4.36	2.95
Excalibur_c108_1086	PET	BLUP	6D	468183837	4.3884	3.05881
wsnp_Ex_c14654_22713386	PET	E2E5	7A	11098761	4.53-4.8	3.05-3.29
BS00044895_51	PET	E2E5	7A	211733339	4.35-4.51	2.91-3.06
Tdurum_contig19022_1524	PET	E2E5	7B	530376060	4.6-4.79	3.13-3.26
IAAV2838	EPM	E3E6	1B	41642534	4.52-4.53	2.96-2.97
Tdurum_contig25797_564	EPM	E2E5	1B	436929798	5.31-5.33	3.18-3.2
wsnp_BE497494A_Td_2_2	EPM	E2E5	2A	78334538	4.37-4.43	2.55-2.59
wsnp_BF482960B_Ta_1_4	EPM	E1E3E4E6	4B	28954548	5.16-6.24	3.39-4.28
Ex_c101685_711	EPM	E3E6	4B	28959985	4.78-7.80	3.16-3.18
Tdurum_contig8322_609	EPM	E2E3E5E6,BLUP	4B	642101295	5.16-6.02	3.08-4.16
GENE-3126_21	EPM	BLUP	4D	1186724	5.14232	3.76035
GENE-2638_724	EPM	E2E5,BLUP	4D	52472105	4.62-5.12	2.71-3.74
GENE-2214_152	EPM	E2E5	5A	574491186	5.02-5.1	2.99-3.04
BobWhite_c42349_99	EPM	E1E4	5A	665471409	5.07	3.32
GENE-2725_217	EPM	E1E4	5A	665614169	5.79	3.86
BS00022854_51	EPM	E2E5	5B	614983507	7.63-7.7	4.81-4.85
GENE-0921_485	EPM	E2E5	7A	65522109	4.66-4.78	2.74-2.82
GENE-4361_357	EPM	E2E5	7A	533584337	4.06-4.11	2.33-2.37
BobWhite_c40042_393	EPM	E3E6	7B	648669860	4.08-4.08	2.61-2.63
Tdurum_contig23273_315	EPM	E3E6	7B	713859870	4.69-4.75	3.09-3.13
RAC875_c26057_370	EPM	E2E5,BLUP	7B	723901993	4.65-12.66	3.35-8.47
tplb0036l23_243	GV	E1E2	1B	18387357	4.07-4.11	2.56-2.60
BS00049615_51	GV	E4	3B	252343955	4.14	2.54
RAC875_c45182_152	GV	E5	3B	299600123	4.25	2.79
BobWhite_rep_c66950_351	GV	E1	3D	269286107	4.18	2.65
GENE-4081_644	GV	E1	6A	484276131	4.6	2.96
BobWhite_c6927_691	GV	E1	6B	481403386	4.58	2.94
tplb0023n15_310	GV	E1	6B	484533496	4.57	2.94
TA003405-0474	GV	E1	6B	484986356	4.61	2.97
IAAV109	GV	E1E3E6	6B	492023835	4.29-5.06	2.71-3.30
RAC875_c4420_1155	GV	E1	6B	519139597	4.79	3.1
RAC875_c4420_371	GV	E1E6	6B	519151099	4.23-4.88	2.70-3.17
Excalibur_c7785_123	GV	E1E3E4E5E6,BLUP	6B	526481172	4.14-6.20	2.90-4.16
Ra_c23874_338	GV	E1E3E4E5E6,BLUP	6B	528622269	5.00-7.31	3.23-5.01
IAAV4147	GV	E1E3E4E5E6,BLUP	6B	528915436	4.43-6.40	2.76-4.31
Tdurum_contig44938_2966	GV	E1E3E4E5E6,BLUP	6B	529895627	4.12-5.55	2.52-3.67
Kukri_c15304_583	GV	E1,BLUP	6B	529898329	4.80-5.62	3.03-3.72
Excalibur_c11245_880	GV	E1E3E4E5E6,BLUP	6B	530569370	4.76-6.85	3.06-4.66
GENE-0411_807	GPC	E3	1A	8242183	4.15	2.35
Ex_c52589_795	GPC	E1	3D	531375739	4.58	2.53
Ex_c52589_795	WGC	E1	3D	531375739	4.36	2.48
TA001999-1324	WGC	E3E6	5D	551085817	4.20-4.85	2.43-2.90
Kukri_c56333_138	FC	BLUP	1B	670176213	4.5654	2.12911
BobWhite_c2547_204	FC	BLUP	3D	115019704	4.1553	1.90925
Tdurum_contig8322_609	FC	BLUP	4B	642101295	6.05795	2.94313
Kukri_c7838_1343	FC	BLUP	4B	670440472	4.27553	1.97351
BS00092333_51	FC	BLUP	5A	706932678	5.78195	2.79112
TA001999-0444	FC	E3	5B	703500477	4.56	3.05
BobWhite_c56928_186	FC	BLUP	6A	32662047	4.40627	2.04358
IACX170	FC	BLUP	6A	157134836	5.21246	2.47952
BS00041481_51	FC	BLUP	6A	176574357	5.66327	2.72595
RAC875_c26057_370	FC	E5	7B	723901993	4.11	2.5

## Sheet: Table S4
Table S4 Information regarding the candidate genes identified based on BLUP data
Gene ID	Traits	Distance to SNP	Description
TraesCS5A01G240700	FLL	100-200k	Chaperone DnaJ
TraesCS5A01G241500	FLL	100-200k	Hfr-2-like protein
TraesCS5A01G241600	FLL	100-200k	transmembrane protein, putative (DUF594)
TraesCS5A01G269100	FLL	100-200k	Dihydroflavonol-4-reductase
TraesCS5A01G269200	FLL	100-200k	Cinnamoyl-CoA reductase 4
TraesCS2B01G045900	FLL	100-380k	Exocyst complex component EXO70A1
TraesCS2B01G046000	FLL	100-380k	Disease resistance protein (TIR-NBS-LRR class)
TraesCS2B01G046100	FLL	100-380k	F-box/RNI-like superfamily protein
TraesCS2B01G046300	FLL	100-380k	E3 ubiquitin-protein ligase SINA-like 10
TraesCS2B01G046400	FLL	100-380k	U4/U6 small nuclear ribonucleoprotein Prp31
TraesCS2B01G046500	FLL	100-380k	ATP sulfurylase (Sulfate adenylyltransferase)
TraesCS2B01G046600	FLL	100-380k	Zinc finger (Ran-binding) family protein
TraesCS2B01G046700	FLL	100-380k	carbohydrate esterase, putative (DUF303)
TraesCS2B01G046800	FLL	100-380k	Carboxymethylenebutenolidase 1
TraesCS2B01G046900	FLL	100-380k	Zinc finger (CCCH-type) family protein / RNA recognition motif (RRM)-containing protein
TraesCS2B01G047000	FLL	100-380k	NAD(P)-binding Rossmann-fold superfamily protein
TraesCS2B01G047100	FLL	100-380k	Nicotianamine synthase
TraesCS2B01G047200	FLL	100-380k	Hfr-2-like protein
TraesCS2B01G047300	FLL	100-380k	Chitinase
TraesCS2B01G047400	FLL	100-380k	Heat shock protein 90
TraesCS2B01G047500	FLL	100-380k	caspase-6 protein
TraesCS2B01G047600	FLL	100-380k	Dirigent protein
TraesCS2B01G047700	FLL	100-380k	Dirigent protein
TraesCS2B01G047800	FLL	100-380k	Receptor-kinase, putative
TraesCS2B01G047900	FLL	100-380k	Glyoxylate reductase/hydroxypyruvate reductase
TraesCS2B01G048000	FLL	100-380k	Glyoxylate reductase/hydroxypyruvate reductase
TraesCS1D01G441300	FLL	100-600k	F-box family protein
TraesCS1D01G441400	FLL	100-600k	Receptor lectin kinase
TraesCS1D01G441500	FLL	100-600k	Ubiquitin carboxyl-terminal hydrolase 2
TraesCS1D01G441600	FLL	100-600k	Ubiquitin carboxyl-terminal hydrolase-related protein
TraesCS1D01G441700	FLL	100-600k	Ubiquitin carboxyl-terminal hydrolase 2
TraesCS1D01G441800	FLL	100-600k	Ubiquitin carboxyl-terminal hydrolase 2
TraesCS1D01G441900	FLL	100-600k	ubiquitin carboxyl-terminal hydrolase
TraesCS1D01G442000	FLL	100-600k	CST complex subunit TEN1-like protein
TraesCS1D01G442100	FLL	100-600k	Metacaspase-1
TraesCS1D01G442900	FLL	100-600k	Cytoplasmic membrane protein
TraesCS1D01G443000	FLL	100-600k	Pentatricopeptide repeat-containing protein
TraesCS1D01G443100	FLL	100-600k	Protein kinase family protein
TraesCS1D01G443200	FLL	100-600k	FAD-binding Berberine family protein, putative
TraesCS1D01G443300	FLL	100-600k	NBS-LRR disease resistance protein
TraesCS1D01G443400	FLL	100-600k	NBS-LRR disease resistance protein-like
TraesCS1D01G443500	FLL	100-600k	P-glycoprotein 7
TraesCS1D01G443551	FLL	100-600k
TraesCS1D01G443600	FLL	100-600k	Serine/threonine-protein kinase
TraesCS1D01G443700	FLL	100-600k	Late embryogenesis abundant protein
TraesCS1D01G443800	FLL	100-600k	Beige/BEACH and WD40 domain-containing protein
TraesCS1D01G442200	FLL	10-100k	Aminopeptidase
TraesCS1D01G442300	FLL	10-100k	CST complex subunit TEN1-like protein
TraesCS1D01G442600	FLL	10-100k	GDSL esterase/lipase
TraesCS1D01G442700	FLL	10-100k	Transcription elongation factor 1-like protein
TraesCS1D01G442800	FLL	10-100k	Actin cross-linking protein, putative (DUF569)
TraesCS5A01G241000	FLL	10-100k	DPH4-like protein
TraesCS5A01G241200	FLL	10-100k	Alpha/beta-Hydrolases superfamily protein, putative
TraesCS5A01G241300	FLL	10-100k	Protein kinase
TraesCS5A01G241100	FLL	5-10k	Protein transport protein SEC23
TraesCS1D01G442400	FLL	5k	RNA binding protein
TraesCS1D01G442500	FLL	5k	Kinase family protein
TraesCS5A01G240800	FLL	5k	26S proteasome non-ATPase regulatory subunit 1
TraesCS5A01G240900	FLL	5k	Glutamyl-tRNA(Gln) amidotransferase subunit A
TraesCS5A01G269000	FLL	5k	Calcineurin B-like protein
TraesCS4A01G329800	FLW	100-200k	Protein kinase family protein
TraesCS4A01G330600	FLW	100-200k	F-box/RNI-like/FBD-like domains-containing protein
TraesCS4A01G330700	FLW	100-200k	Rust resistance-like protein RP1
TraesCS4A01G329900	FLW	10-100k	F-box family protein
TraesCS4A01G330000	FLW	10-100k	protein kinase family protein
TraesCS4A01G330100	FLW	10-100k	Leucine-rich repeat receptor-like protein kinase family protein
TraesCS4A01G330200	FLW	10-100k	Monothiol glutaredoxin
TraesCS4A01G330300	FLW	10-100k	Glutaredoxin
TraesCS4A01G330400	FLW	10-100k	Elongation factor Tu
TraesCS3A01G301000	FLA	100-200k	Pentatricopeptide repeat-containing protein
TraesCS3A01G301100	FLA	100-200k	Acetamidase/formamidase, putative
TraesCS3A01G301200	FLA	100-200k	GH3.3
TraesCS3A01G302100	FLA	100-200k	Glutathione S-transferase
TraesCS3B01G263400	FLA	100-380k	Trichome birefringence-like protein
TraesCS3B01G263600	FLA	100-380k	Protein trichome birefringence
TraesCS3D01G010400	FLA	100-600k	NOP56-like pre RNA processing ribonucleoprotein
TraesCS3D01G010500	FLA	100-600k	Cellulose synthase-like protein
TraesCS3D01G010600	FLA	100-600k	Cytochrome P450 2C37
TraesCS3D01G010700	FLA	100-600k	Tetratricopeptide repeat protein, tpr, putative
TraesCS3D01G010800	FLA	100-600k	Germin-like protein
TraesCS3D01G010900	FLA	100-600k	Germin-like protein
TraesCS3D01G011000	FLA	100-600k	Germin-like protein
TraesCS3D01G011100	FLA	100-600k	Germin-like protein
TraesCS3D01G011200	FLA	100-600k	Pentatricopeptide repeat-containing protein
TraesCS3D01G011300	FLA	100-600k	Receptor kinase
TraesCS3D01G011400	FLA	100-600k	Receptor kinase, putative, expressed
TraesCS3D01G011500	FLA	100-600k	Flowering locus T-like protein
TraesCS3D01G011600	FLA	100-600k	Flowering locus T-like protein
TraesCS3D01G011700	FLA	100-600k	Flowering locus T-like protein
TraesCS3D01G011800	FLA	100-600k	Receptor kinase
TraesCS3D01G011900	FLA	100-600k	Receptor kinase
TraesCS3D01G012000	FLA	100-600k	O-acyltransferase WSD1
TraesCS3D01G012100	FLA	100-600k	Fatty acyl-CoA reductase
TraesCS3D01G012800	FLA	100-600k	Receptor-like protein kinase
TraesCS3D01G012900	FLA	100-600k	Receptor-like protein kinase
TraesCS3D01G013000	FLA	100-600k	Sucrose phosphate synthase
TraesCS3D01G013100	FLA	100-600k	F-box family protein
TraesCS3D01G013200	FLA	100-600k	F-box family protein
TraesCS3D01G013300	FLA	100-600k	B3 domain protein
TraesCS3D01G013400	FLA	100-600k	F-box family protein
TraesCS3D01G013500	FLA	100-600k	2-oxoglutarate (2OG) and Fe(II)-dependent oxygenase superfamily protein
TraesCS3D01G013600	FLA	100-600k	Receptor-like protein kinase
TraesCS3D01G013700	FLA	100-600k	Receptor-like kinase
TraesCS3D01G013800	FLA	100-600k	Leucine-rich repeat receptor kinase-like protein
TraesCS3D01G013900	FLA	100-600k	Receptor-like kinase
TraesCS3A01G301300	FLA	10-100k	WAT1-related protein
TraesCS3A01G301400	FLA	10-100k	Rhodopsin
TraesCS3A01G301800	FLA	10-100k	Chorismate mutase
TraesCS3A01G301900	FLA	10-100k	Early nodulin-like protein
TraesCS3A01G302000	FLA	10-100k	Sporulation protein RMD1
TraesCS3B01G263800	FLA	10-100k	zinc finger CCCH domain protein
TraesCS3B01G263900	FLA	10-100k	DUF538 family protein (Protein of unknown function, DUF538)
TraesCS3B01G264000	FLA	10-100k	Trichome birefringence-like protein
TraesCS3D01G012200	FLA	10-100k	Fatty acyl-CoA reductase
TraesCS3D01G012300	FLA	10-100k	NB-ARC domain-containing disease resistance protein
TraesCS3D01G012400	FLA	10-100k	NB-ARC domain-containing disease resistance protein
TraesCS3D01G012600	FLA	10-100k	Disease resistance protein
TraesCS3D01G012700	FLA	10-100k	Fatty acyl-CoA reductase
TraesCS3A01G301600	FLA	5-10k	Heat shock protein HspQ
TraesCS3A01G301700	FLA	5-10k	protein affected trafficking 2
TraesCS3D01G012500	FLA	5-10k	NBS-LRR-like resistance protein
TraesCS4A01G297800	FLA	5-10k	Lactoylglutathione lyase
TraesCS4A01G297900	FLA	5-10k	Ferredoxin
TraesCS3A01G301500	FLA	5k	Glutamate 5-kinase
TraesCS4A01G297700	FLA	5k	DWNN domain, a CCHC-type zinc finger
TraesCS4A01G298000	FLA	5k	TATA-box-binding protein
TraesCS4A01G296600	FLA	100-200k	Tubulin beta chain
TraesCS4A01G296700	FLA	100-200k	E3 ubiquitin-protein ligase
TraesCS4A01G296800	FLA	100-200k	SAUR-like auxin-responsive protein family
TraesCS4A01G296900	FLA	100-200k	SAUR-like auxin-responsive protein family
TraesCS4A01G297000	FLA	100-200k	SAUR-like auxin-responsive protein family
TraesCS4A01G298100	FLA	100-200k	N utilization substance protein B-like protein
TraesCS4A01G298200	FLA	100-200k	Glucan endo-1,3-beta-glucosidase, putative
TraesCS4A01G298300	FLA	100-200k	Non specific phospholipase C
TraesCS4A01G297100	FLA	10-100k	SAUR-like auxin-responsive protein family
TraesCS4A01G297200	FLA	10-100k	SAUR-like auxin-responsive protein family
TraesCS4A01G297300	FLA	10-100k	S3 self-incompatibility locus-linked pollen protein
TraesCS4A01G297400	FLA	10-100k	PH-response transcription factor pacC/RIM101 isoform 2
TraesCS4A01G297500	FLA	10-100k	LOB domain protein
TraesCS4A01G297600	FLA	10-100k	Pre-rRNA-processing protein TSR2
TraesCS6A01G001300	FA	100-200k	disease resistance protein (TIR-NBS-LRR class)
TraesCS6A01G001400	FA	100-200k	carboxyl-terminal peptidase, putative (DUF239)
TraesCS6A01G001500	FA	100-200k	Anthocyanidin synthase
TraesCS6A01G001600	FA	100-200k	FG-GAP repeat-containing protein
TraesCS6A01G001700	FA	100-200k	Receptor-like kinase
TraesCS6A01G001800	FA	100-200k	Protein kinase, putative
TraesCS1B01G160100	FA	100-380k	CsAtPR5
TraesCS1B01G160300	FA	100-380k	CsAtPR5
TraesCS1B01G160500	FA	100-380k	CsAtPR5
TraesCS1B01G160600	FA	10-100k	Endonuclease/exonuclease/phosphatase family protein
TraesCS6A01G000500	FA	10-100k	Serine/threonine-protein kinase
TraesCS6A01G000600	FA	10-100k	Protein disulfide-isomerase
TraesCS6A01G000700	FA	10-100k	Tpr repeat-containing thioredoxin tdx
TraesCS6A01G001200	FA	10-100k	Zinc finger protein 512B family
TraesCS6A01G000800	FA	5-10k	Enhancer of polycomb-like protein
TraesCS1B01G160700	FA	5k	CsAtPR5
TraesCS6A01G000900	FA	5k	Ferredoxin-thioredoxin reductase catalytic chain
TraesCS6A01G001000	FA	5k	RING/U-box superfamily protein
TraesCS6A01G001100	FA	5k	Protein disulfide-isomerase
TraesCS1B01G453700	MTN/FC	100-380k	Sorting nexin-16
TraesCS1B01G453900	MTN/FC	100-380k	Glucan endo-1,3-beta-glucosidase 3
TraesCS1B01G454000	MTN/FC	100-380k	Receptor-like protein kinase, putative,expressed
TraesCS1B01G454100	MTN/FC	100-380k	Receptor-like protein kinase, putative,expressed
TraesCS1B01G455200	MTN/FC	100-380k	ATP-dependent zinc metalloprotease FtsH 1
TraesCS1B01G455300	MTN/FC	100-380k	Carboxypeptidase
TraesCS1B01G454200	MTN/FC	10-100k	Glucan endo-1,3-beta-glucosidase 3
TraesCS1B01G454400	MTN/FC	10-100k	Receptor-like protein kinase, putative,expressed
TraesCS1B01G454500	MTN/FC	10-100k	Glucan endo-1,3-beta-glucosidase 3
TraesCS1B01G454600	MTN/FC	10-100k	Receptor-like protein kinase, putative,expressed
TraesCS1B01G454800	MTN/FC	10-100k	Sugar transporter, putative
TraesCS1B01G455000	MTN/FC	10-100k	WRKY family transcription factor
TraesCS1B01G455100	MTN/FC	10-100k	S-type anion channel
TraesCS1B01G454700	MTN/FC	5-10k	Receptor-like protein kinase, putative,expressed
TraesCS1B01G454900	MTN/FC	5-10k	Protein kinase
TraesCS2A01G535700	HD	100-200k	Ubiquitin carboxyl-terminal hydrolase 2
TraesCS2A01G535800	HD	100-200k	Ubiquitin carboxyl-terminal hydrolase 2
TraesCS2A01G535900	HD	100-200k	DEAD/DEAH box RNA helicase family protein
TraesCS2A01G536900	HD	100-200k	Flowering Locus T-like protein, putative
TraesCS2A01G310800	HD	10-100k	NADH-quinone oxidoreductase subunit B 2
TraesCS2A01G329900	HD	10-100k	F-box family protein
TraesCS2A01G330000	HD	10-100k	Receptor-like protein kinase
TraesCS2A01G330100	HD	10-100k	RNA binding family protein, putative
TraesCS2A01G330300	HD	10-100k	Fasciclin-like arabinogalactan protein
TraesCS2A01G330400	HD	10-100k	Fasciclin-like arabinogalactan protein
TraesCS2A01G536000	HD	10-100k	ATP synthase subunit 9, mitochondrial
TraesCS2A01G536100	HD	10-100k	Non-specific serine/threonine protein kinase
TraesCS2A01G536400	HD	10-100k	Serine/threonine-protein kinase
TraesCS2A01G536500	HD	10-100k	Serine/threonine-protein kinase
TraesCS2A01G536600	HD	10-100k	Flowering Locus T-like protein, putative
TraesCS2A01G536700	HD	10-100k	Flowering Locus T-like protein, putative
TraesCS2A01G536800	HD	10-100k	Serine/threonine-protein kinase
TraesCS5A01G206200	HD	10-100k	E3 ubiquitin-protein ligase SINA-like 10
TraesCS5A01G206300	HD	10-100k	DNA mismatch repair protein MutS
TraesCS2A01G310900	HD	5-10k	Glutathione S-transferase family protein
TraesCS2A01G311200	HD	5-10k	12-oxophytodienoate reductase-like protein
TraesCS2A01G536300	HD	5-10k	Serine/threonine-protein kinase
TraesCS2A01G311000	HD	5k	Ras-like protein
TraesCS2A01G311100	HD	5k	AGAMOUS-like MADS-box transcription factor
TraesCS2A01G330200	HD	5k	Glycerophosphodiester phosphodiesterase
TraesCS2A01G536200	HD	5k	Sulfotransferase
TraesCS7B01G076700	GFP	100-380k	Cystinosin-like protein
TraesCS7B01G077100	GFP	100-380k	Cyclin-dependent kinase inhibitor
TraesCS7B01G077200	GFP	100-380k	Eukaryotic translation initiation factor 2 subunit 3
TraesCS7B01G077300	GFP	100-380k	Alpha/beta-Hydrolases superfamily protein, putative
TraesCS7B01G076800	GFP	10-100k	Calcium-binding protein
TraesCS7B01G076900	GFP	10-100k	EF hand calcium-binding protein family, putative
TraesCS7B01G077000	GFP	5k	Transmembrane protein 53
TraesCS5B01G014900	GFR	100-380k	Terpene synthase
TraesCS5B01G015000	GFR	100-380k	ATP synthase subunit epsilon, mitochondrial
TraesCS5B01G015200	GFR	100-380k	Receptor-like kinase
TraesCS2A01G103000	GFR	10-100k	Multidrug resistance-associated protein 2
TraesCS2A01G103300	GFR	10-100k	ATP-dependent RNA helicase DeaD
TraesCS5B01G015100	GFR	10-100k	WAT1-related protein
TraesCS2A01G103100	GFR	5k	Serpin-like protein
TraesCS2A01G103200	GFR	5k	Hexosyltransferase
TraesCS3B01G253800	TGW	5-10k	cDNA clone:J013058P10, full insert sequence
TraesCS2B01G219200	TGW/GFR	100-380k	Transporter-related family protein
TraesCS2B01G219300	TGW/GFR	100-380k	BES1/BZR1 homolog 1
TraesCS2B01G219000	TGW/GFR	10-100k	Alpha-1,6-mannosyl-glycoprotein 2-beta-N-acetylglucosaminyltransferase
TraesCS2B01G219100	TGW/GFR	5k	RuvB-like helicase
TraesCS2B01G422500	PH	100-380k	Kinase family protein
TraesCS2B01G422800	PH	100-380k	Cyclin
TraesCS2B01G422900	PH	100-380k	Transmembrane protein 184C
TraesCS2B01G423100	PH	100-380k	O-fucosyltransferase family protein
TraesCS2B01G423200	PH	100-380k	Pectin lyase-like superfamily protein
TraesCS2B01G422700	PH	10-100k	Niemann-Pick C1 protein
TraesCS6B01G257100	PH	100-380k	MYB
TraesCS6B01G257200	PH	100-380k	MYB
TraesCS6B01G257300	PH	100-380k	MYB
TraesCS6B01G257400	PH	100-380k	Hexosyltransferase
TraesCS6B01G257500	PH	100-380k	Phosphate transporter protein
TraesCS4D01G079900	PH	100-600k	2-oxoglutarate (2OG) and Fe(II)-dependent oxygenase superfamily protein
TraesCS4D01G080000	PH	100-600k	Glutathione S-transferase
TraesCS4D01G080100	PH	100-600k	Dof zinc finger protein
TraesCS4D01G080200	PH	100-600k	B3 domain-containing protein
TraesCS4D01G080500	PH	100-600k	B3 domain-containing protein
TraesCS4D01G080600	PH	100-600k	DUF1685 family protein
TraesCS4D01G080700	PH	100-600k	ATP-dependent (S)-NAD(P)H-hydrate dehydratase
TraesCS4D01G080800	PH	100-600k	Exocyst complex component SEC3A
TraesCS4D01G080900	PH	100-600k	40S ribosomal protein S27
TraesCS4D01G081000	PH	100-600k	Pre-mRNA-processing protein 40A
TraesCS4D01G081100	PH	100-600k	ATP-dependent Clp protease ATP-binding subunit
TraesCS4D01G081200	PH	100-600k	Endonuclease III homolog
TraesCS4D01G080300	PH	5-100k	DNA topoisomerase 3-alpha
TraesCS4D01G080400	PH	5-100k	B3 domain-containing protein
TraesCS6B01G257600	PH	5-100k	Cryptochrome
TraesCS6B01G257700	PH	5-100k	Pentatricopeptide repeat-containing protein
TraesCS6B01G257800	PH	5-100k	Kinase family protein
TraesCS6B01G257900	PH	5-100k	Adenosine kinase-like protein
TraesCS2B01G422600	PH	5k	Protein FAR1-RELATED SEQUENCE 3
TraesCS4A01G419400	PH	5k	Arginine decarboxylase
TraesCS4B01G155800	PH	5k	CONSTANS-like zinc finger protein
TraesCS4B01G342600	FD	100-380k	Heat shock 70 kDa protein
TraesCS4B01G342700	FD	100-380k	Eukaryotic aspartyl protease family protein, expressed
TraesCS4B01G342800	FD	100-380k	DELLA protein GAI
TraesCS4B01G342900	FD	100-380k	Tetratricopeptide repeat (TPR)-like superfamily protein
TraesCS4B01G343000	FD	100-380k	Cation/H(+) antiporter
TraesCS4B01G343200	FD	5-100k	receptor kinase 1
TraesCS4B01G343300	FD	5-100k	Pentatricopeptide repeat-containing protein
TraesCS4B01G343100	FD	5k	receptor kinase 1
TraesCS4B01G255500	FD/SD	100-380k	BTB/POZ domain-containing protein
TraesCS4B01G255600	FD/SD	100-380k	CASP-like protein
TraesCS4B01G255700	FD/SD	100-380k	S-adenosylmethionine:tRNA ribosyltransferase-isomerase
TraesCS4B01G255800	FD/SD	100-380k	carboxyl-terminal peptidase (DUF239)
TraesCS4B01G344000	FD/SD	100-380k	MYB transcription factor
TraesCS4B01G344100	FD/SD	100-380k	Zinc finger (C3HC4-type RING finger) family protein
TraesCS4B01G344200	FD/SD	100-380k	Zinc finger (C3HC4-type RING finger) family protein
TraesCS4B01G344300	FD/SD	100-380k	Beta-amylase
TraesCS4B01G254800	FD/SD	5-100k	Protein kinase
TraesCS4B01G254900	FD/SD	5-100k	60S ribosomal protein L51, mitochondrial
TraesCS4B01G255000	FD/SD	5-100k	Syntaxin protein
TraesCS4B01G255100	FD/SD	5-100k	F-box protein
TraesCS4B01G255200	FD/SD	5-100k	Dirigent protein
TraesCS4B01G343500	FD/SD	5-100k	28 kDa ribonucleoprotein, chloroplastic
TraesCS4B01G343600	FD/SD	5-100k	ELMO domain containing protein
TraesCS4B01G343800	FD/SD	5-100k	Multidrug resistance protein ABC transporter family
TraesCS4B01G255300	FD/SD	5k	F-box protein
TraesCS4B01G255400	FD/SD	5k	RING/U-box superfamily protein
TraesCS4B01G343700	FD/SD	5k	vacuolar sorting-associated protein (DUF946)
TraesCS4D01G362300	FIL	100-600k	2-phosphoglycerate kinase, putative, expressed
TraesCS4D01G362400	FIL	100-600k	CCR4-NOT transcription complex subunit 1
TraesCS4D01G362500	FIL	100-600k	Caffeoyl-CoA O-methyltransferase
TraesCS4D01G362600	FIL	100-600k	ATP-dependent RNA helicase
TraesCS4D01G362700	FIL	100-600k	Chaperone protein ClpB
TraesCS4D01G362800	FIL	100-600k	GATA transcription factor
TraesCS4D01G362900	FIL	100-600k	Matrix metalloproteinase
TraesCS4D01G363000	FIL	100-600k	2-oxoglutarate (2OG) and Fe(II)-dependent oxygenase superfamily protein
TraesCS4D01G363100	FIL	100-600k	2-oxoglutarate (2OG) and Fe(II)-dependent oxygenase superfamily protein
TraesCS4D01G363200	FIL	100-600k	2-oxoglutarate (2OG) and Fe(II)-dependent oxygenase superfamily protein
TraesCS4D01G363300	FIL	100-600k	2-oxoglutarate (2OG) and Fe(II)-dependent oxygenase superfamily protein
TraesCS4D01G363400	FIL	100-600k	PHD-finger protein
TraesCS4D01G364500	FIL	100-600k	Zinc finger constans-like protein
TraesCS4D01G364600	FIL	100-600k	Helicase, putative
TraesCS4D01G364700	FIL	100-600k	Cytochrome P450 family protein
TraesCS4D01G364800	FIL	100-600k	Esterase/lipase/thioesterase family protein
TraesCS4D01G364900	FIL	100-600k	Nucellin-like aspartic protease
TraesCS4D01G365000	FIL	100-600k	Aspartic proteinase Asp1
TraesCS4D01G365100	FIL	100-600k	Sphingomyelin phosphodiesterase 4
TraesCS4D01G365200	FIL	100-600k	Proteasome assembly chaperone 4
TraesCS4D01G365300	FIL	100-600k	Leucine-rich repeat receptor-like protein kinase family protein, putative
TraesCS4D01G365400	FIL	100-600k	Leucine-rich repeat receptor-like protein kinase family protein
TraesCS4D01G365500	FIL	100-600k	Leucine-rich repeat receptor-like protein kinase family
TraesCS4D01G365600	FIL	100-600k	Alcohol dehydrogenase
TraesCS4D01G365700	FIL	100-600k	Phosphoglycerate mutase family protein
TraesCS4D01G365800	FIL	100-600k	Sugar transporter, putative
TraesCS4D01G365900	FIL	100-600k	Protein kinase
TraesCS4D01G366000	FIL	100-600k	Protein ARABIDILLO 1
TraesCS4D01G366100	FIL	100-600k	Palmitoyl protein thioesterase containing protein, expressed
TraesCS4D01G366200	FIL	100-600k	Glycosyltransferase
TraesCS2A01G543700	FIL	5-100k	GDSL esterase/lipase
TraesCS2A01G543800	FIL	5-100k	PP2A regulatory subunit TAP46
TraesCS2A01G544000	FIL	5-100k	Reticulon-like protein
TraesCS2A01G563800	FIL	5-100k	DNA topoisomerase
TraesCS2A01G563900	FIL	5-100k	Receptor-kinase, putative
TraesCS4D01G363500	FIL	5-100k	Cytochrome P450 family protein, expressed
TraesCS4D01G363600	FIL	5-100k	auxin canalization protein (DUF828)
TraesCS4D01G363700	FIL	5-100k	Methionyl-tRNA formyltransferase
TraesCS4D01G363800	FIL	5-100k	Transmembrane protein, putative
TraesCS4D01G363900	FIL	5-100k	Coatomer subunit alpha
TraesCS4D01G364000	FIL	5-100k	Phosphatidylserine decarboxylase proenzyme
TraesCS4D01G364200	FIL	5-100k	F-box family protein
TraesCS4D01G364300	FIL	5-100k	F-box family protein
TraesCS4D01G364400	FIL	5-100k	Zinc finger constans-like protein
TraesCS2A01G543900	FIL	5k	Methylthioribose kinase
TraesCS2A01G564000	FIL	5k	E3 ubiquitin-protein ligase
TraesCS4D01G364100	FIL	5k	Cell number regulator 6
TraesCS1D01G447800	SIL	100-600k	F-box family protein
TraesCS1D01G447900	SIL	100-600k	Mitochondrial transcription termination factor-like
TraesCS1D01G448000	SIL	100-600k	DNA topoisomerase 3-alpha
TraesCS1D01G448100	SIL	100-600k	F-box family protein
TraesCS1D01G448200	SIL	100-600k	ATP synthase subunit b
TraesCS1D01G448300	SIL	100-600k	Early-responsive to dehydration stress protein (ERD4)
TraesCS1D01G448700	SIL	100-600k	Helicase/SANT-associated, DNA-binding protein, putative
TraesCS1D01G448800	SIL	100-600k	WAS/WASL-interacting family protein
TraesCS1D01G448900	SIL	100-600k	50S ribosomal protein L2, chloroplastic
TraesCS1D01G449000	SIL	100-600k	telomeric repeat binding protein 1
TraesCS1D01G448500	SIL	5-100k	GRF zinc finger family protein
TraesCS1D01G448600	SIL	5-100k	Polyribonucleotide nucleotidyltransferase
TraesCS4B01G289900	TH	100-380k	Citrate synthase family protein
TraesCS4B01G327000	TH	100-380k	Metal tolerance protein
TraesCS4B01G327500	TH	100-380k	DUF241 domain protein (DUF241)
TraesCS4D01G304400	TH	100-600k	transmembrane protein
TraesCS4D01G304500	TH	100-600k	Calmodulin-binding transcription activator
TraesCS4D01G304800	TH	100-600k	F-box protein
TraesCS4D01G304900	TH	100-600k	Cyst nematode resistance protein-like
TraesCS4D01G305000	TH	100-600k	B3 domain-containing protein
TraesCS4B01G290200	TH	5-100k	Adenylosuccinate synthetase
TraesCS4B01G327100	TH	5-100k	Expansin-like protein
TraesCS4B01G327300	TH	5-100k	Late embryogenesis abundant protein
TraesCS4B01G327400	TH	5-100k	Late embryogenesis abundant protein
TraesCS4D01G304600	TH	5-100k	Mitochondrial carrier protein, expressed
TraesCS4B01G290000	TH	5k	Exostosin family protein
TraesCS4B01G290100	TH	5k	Dehydration responsive element binding transcription factor
TraesCS4B01G290300	TH	5k	tRNA-specific 2-thiouridylase mnmA
TraesCS4B01G327200	TH	5k	Expansin-like protein
TraesCS4D01G304700	TH	5k	WW domain-containing protein
TraesCS7A01G477400	SL	100-200k	WAT1-related protein
TraesCS7A01G478100	SL	100-200k	Glyceraldehyde-3-phosphate dehydrogenase
TraesCS7A01G478200	SL	100-200k	Ring finger protein, putative
TraesCS1B01G395800	SL	100-380k	50S ribosomal protein L2, putative
TraesCS1B01G396600	SL	100-380k	U4/U6 small nuclear ribonucleoprotein Prp31
TraesCS7B01G328800	SL	100-380k	Serine/threonine-protein kinase
TraesCS7B01G328900	SL	100-380k	ARM repeat superfamily protein
TraesCS7B01G329000	SL	100-380k	GDSL esterase/lipase
TraesCS7B01G329100	SL	100-380k	Ripening related protein family
TraesCS3D01G210100	SL	100-600k	ATP-dependent zinc metalloprotease FTSH protein
TraesCS3D01G210200	SL	100-600k	Transferase
TraesCS3D01G210300	SL	100-600k	3-hydroxyisobutyrate dehydrogenase, putative
TraesCS3D01G210400	SL	100-600k	Late embryogenesis abundant (LEA) hydroxyproline-rich glycoprotein family
TraesCS3D01G210500	SL	100-600k	Protein ROOT HAIR DEFECTIVE 3 homolog
TraesCS1B01G395900	SL	10-100k	Ubiquitin carboxyl-terminal hydrolase-like protein
TraesCS1B01G396000	SL	10-100k	Heat shock transcription factor
TraesCS1B01G396400	SL	10-100k	F-box family protein
TraesCS1B01G396500	SL	10-100k	F-box family protein
TraesCS7A01G477500	SL	10-100k	WAT1-related protein
TraesCS7A01G477700	SL	10-100k	Myb/SANT-like DNA-binding domain protein
TraesCS7A01G477800	SL	10-100k	Capsular polysaccharide phosphotransferase SacB
TraesCS7A01G478000	SL	10-100k	UDP-glycosyltransferase
TraesCS7B01G329200	SL	10-100k	GDSL esterase/lipase
TraesCS7B01G329300	SL	10-100k	Pentatricopeptide repeat-containing protein
TraesCS7B01G329400	SL	10-100k	T-box transcription factor, putative (DUF863)
TraesCS7B01G329500	SL	5-10k	Fe/S biogenesis protein nfuA
TraesCS1B01G396100	SL	5k	Membrane protein insertase YidC
TraesCS1B01G396200	SL	5k	1,2-dihydroxy-3-keto-5-methylthiopentene dioxygenase
TraesCS1B01G396300	SL	5k	Thymidine kinase
TraesCS7A01G477900	SL	5k	Glutathione S-transferase
TraesCS7B01G329600	SL	5k	Pentatricopeptide repeat-containing protein
TraesCS2A01G422200	SNS	100-200k	GRF zinc finger family protein
TraesCS2A01G422100	SNS	100-200k	Cysteine protease
TraesCS2A01G422300	SNS	100-200k	Cytochrome P450, putative
TraesCS2A01G422500	SNS	10-100k	Dehydrogenase
TraesCS2A01G422400	SNS	10-100k	MADS-box transcription factor
TraesCS2A01G422700	SNS	5k	DNA topoisomerase
TraesCS2A01G422600	SNS	5k	Potassium transporter
TraesCS7A01G481700	SNS	100-200k	Glucan endo-1,3-beta-glucosidase-like protein 3
TraesCS7A01G481900	SNS	100-200k	CASP-like protein
TraesCS7A01G481800	SNS	100-200k	Syntaxin
TraesCS7A01G481600	SNS	100-200k	Aberrant panicle organization 1 protein
TraesCS7A01G482300	SNS	10-100k	Carboxypeptidase
TraesCS7A01G482100	SNS	5k	Protein DETOXIFICATION
TraesCS7A01G482000	SNS	5k	Haloacid dehalogenase-like hydrolase domain-containing protein 3
TraesCS7A01G482200	SNS	5-10k	LEM3 (Ligand-effect modulator 3)-like
TraesCS1A01G084600	KNPS	100-200k	GTP cyclohydrolase 1 type 2 homolog
TraesCS1A01G084700	KNPS	100-200k	Werner Syndrome-like exonuclease
TraesCS1A01G085100	KNPS	100-200k	GRF zinc finger / Zinc knuckle protein
TraesCS3A01G449100	KNPS	100-200k	1-acyl-sn-glycerol-3-phosphate acyltransferase
TraesCS3A01G449200	KNPS	100-200k	Thiamin pyrophosphokinase 1
TraesCS3A01G449300	KNPS	100-200k	Auxin response factor
TraesCS3A01G450000	KNPS	100-200k	LURP-one-like protein
TraesCS3A01G450100	KNPS	100-200k	LURP-one-like protein
TraesCS3A01G450200	KNPS	100-200k	LURP-one-like protein
TraesCS3A01G450300	KNPS	100-200k	UDP-glycosyltransferase 73B4
TraesCS3A01G450400	KNPS	100-200k	1,4-dihydroxy-2-naphthoyl-CoA synthase
TraesCS1A01G084800	KNPS	10-100k	Minichromosome maintenance (MCM2/3/5) family protein
TraesCS1A01G085000	KNPS	10-100k	Replication protein A 70 kDa DNA-binding subunit
TraesCS3A01G449500	KNPS	10-100k	LURP-one-like protein
TraesCS3A01G449600	KNPS	10-100k	LURP-one-like protein
TraesCS3A01G449700	KNPS	10-100k	LURP-one-like protein
TraesCS3A01G449800	KNPS	10-100k	LURP-one-like protein
TraesCS3A01G449900	KNPS	10-100k	LURP-one-like protein
TraesCS1A01G084900	KNPS	5k	autophagy 2
TraesCS3A01G449400	KNPS	5k	Acetolactate synthase
TraesCS2A01G444000	PET	100-200k	Leucine-rich repeat receptor-like protein kinase
TraesCS2A01G444100	PET	100-200k	Elongation factor 1-alpha, putative
TraesCS2A01G444500	PET	100-200k	Signal recognition particle 54 kDa protein
TraesCS2A01G444600	PET	100-200k	Vacuolar cation/proton exchanger, putative
TraesCS2A01G444700	PET	100-200k	DUF674 family protein
TraesCS5B01G539700	PET	100-380k	Disease resistance protein RPM1
TraesCS5B01G539800	PET	100-380k	Disease resistance protein (NBS-LRR class) family
TraesCS5B01G539900	PET	100-380k	Receptor-like protein kinase
TraesCS5B01G540000	PET	100-380k	Disease resistance protein RPM1
TraesCS5B01G540100	PET	100-380k	Werner Syndrome-like exonuclease
TraesCS5B01G540200	PET	100-380k	Disease resistance protein RPM1
TraesCS5B01G540300	PET	100-380k	Disease resistance protein
TraesCS5B01G541100	PET	100-380k	50S ribosomal protein L16
TraesCS5B01G541200	PET	100-380k	Disease resistance protein RPM1
TraesCS5B01G541300	PET	100-380k	Disease resistance protein RPM1
TraesCS5B01G541400	PET	100-380k	Disease resistance protein RPM1
TraesCS5B01G541500	PET	100-380k	Disease resistance protein RPM1
TraesCS5B01G541600	PET	100-380k	carboxyl-terminal peptidase, putative (DUF239)
TraesCS5B01G541700	PET	100-380k	Protein transport protein Sec61 subunit alpha
TraesCS5B01G541800	PET	100-380k	carboxyl-terminal peptidase, putative (DUF239)
TraesCS5B01G541900	PET	100-380k	B3 domain-containing protein
TraesCS5B01G542000	PET	100-380k	carboxyl-terminal peptidase, putative (DUF239)
TraesCS5B01G542100	PET	100-380k	Tropinone reductase-like protein
TraesCS4D01G282900	PET	100-600k	Pumilio
TraesCS4D01G283000	PET	100-600k	Myb/SANT-like DNA-binding domain protein
TraesCS4D01G283700	PET	100-600k	50S ribosomal protein L32
TraesCS4D01G283800	PET	100-600k	Ribulose-phosphate 3-epimerase
TraesCS4D01G283900	PET	100-600k	F-box family protein
TraesCS4D01G284000	PET	100-600k	F-box family protein
TraesCS4D01G284100	PET	100-600k	F-box family protein
TraesCS4D01G284200	PET	100-600k	F-box family protein
TraesCS4D01G284300	PET	100-600k	F-box and associated interaction domains-containing protein
TraesCS4D01G284400	PET	100-600k	Alpha-amylase
TraesCS4D01G284500	PET	100-600k	Amino acid transporter-like
TraesCS4D01G284600	PET	100-600k	Amino acid transporter-like
TraesCS4D01G284700	PET	100-600k	Patatin
TraesCS4D01G284800	PET	100-600k	O-fucosyltransferase family protein
TraesCS4D01G284900	PET	100-600k	Pentatricopeptide repeat-containing protein
TraesCS4D01G285000	PET	100-600k	50S ribosomal protein L18
TraesCS6D01G393900	PET	100-600k	Splicing factor 3B subunit 2
TraesCS6D01G394000	PET	100-600k	Prefoldin chaperone subunit family protein
TraesCS6D01G394100	PET	100-600k	Disease resistance protein (NBS-LRR class) family
TraesCS6D01G394200	PET	100-600k	Serine/threonine-protein kinase
TraesCS6D01G394300	PET	100-600k	Disease resistance protein (NBS-LRR class) family
TraesCS6D01G394400	PET	100-600k	NBS-LRR disease resistance protein-like protein
TraesCS6D01G394500	PET	100-600k	Disease resistance protein RPM1
TraesCS6D01G394600	PET	100-600k	Protein kinase family protein
TraesCS6D01G394700	PET	100-600k	Disease resistance protein RPM1
TraesCS6D01G394800	PET	100-600k	Testis-expressed sequence 2 protein
TraesCS6D01G394900	PET	100-600k	Ankyrin repeat family protein-like
TraesCS6D01G395000	PET	100-600k	Plant/F9H3-4 protein
TraesCS6D01G395100	PET	100-600k	rRNA-processing protein UTP23 like
TraesCS6D01G395200	PET	100-600k	Ankyrin repeat protein family-like protein
TraesCS6D01G395300	PET	100-600k	Ankyrin repeat protein family-like protein
TraesCS6D01G395400	PET	100-600k	Receptor-like protein kinase
TraesCS6D01G396100	PET	100-600k	Ankyrin repeat protein family-like protein
TraesCS6D01G396200	PET	100-600k	tRNA-dihydrouridine(47) synthase [NAD(P)(+)]
TraesCS2A01G444400	PET	10-100k	Oligopeptide transporter, putative
TraesCS4D01G283300	PET	10-100k	Pentatricopeptide repeat-containing protein
TraesCS4D01G283400	PET	10-100k	Cytochrome P450 family protein, expressed
TraesCS4D01G283500	PET	10-100k	Histone-lysine N-methyltransferase
TraesCS4D01G283600	PET	10-100k	Aluminum-activated malate transporter
TraesCS5B01G540400	PET	10-100k	Receptor-like protein kinase
TraesCS5B01G540500	PET	10-100k	Disease resistance protein RPM1
TraesCS5B01G540600	PET	10-100k	protein kinase family protein
TraesCS5B01G540700	PET	10-100k	Leucine-rich repeat receptor kinase-like protein
TraesCS5B01G540900	PET	10-100k	NBS-LRR disease resistance protein-like
TraesCS5B01G541000	PET	10-100k	Receptor-like protein kinase
TraesCS6D01G395500	PET	10-100k	Ankyrin repeat protein family-like protein
TraesCS6D01G395600	PET	10-100k	Protein kinase
TraesCS6D01G395700	PET	10-100k	Receptor-like protein kinase
TraesCS6D01G395800	PET	10-100k	Receptor-like protein kinase
TraesCS6D01G396000	PET	10-100k	Disease resistance protein (NBS-LRR class) family
TraesCS2A01G444300	PET	5-10k	MIP18 family protein
TraesCS4D01G283216	PET	5-10k
TraesCS4D01G283100	PET	5k	Pentatricopeptide repeat-containing protein
TraesCS4D01G283105	PET	5k
TraesCS4D01G283200	PET	5k	DNA primase, large subunit family
TraesCS5B01G540800	PET	5k	Disease resistance protein RPM1
TraesCS6D01G395900	PET	5k	Protein kinase family protein
TraesCS7B01G466400	EPM	10-100k	GDSL esterase/lipase
TraesCS7B01G466500	EPM	10-100k	GDSL esterase/lipase
TraesCS7B01G466600	EPM	10-100k	GDSL esterase/lipase
TraesCS7B01G466300	EPM	5k	Serine/threonine-protein kinase
TraesCS4D01G077800	EPM	100-600k	Cysteine proteinase inhibitor
TraesCS4D01G077900	EPM	100-600k	Zinc finger protein, putative
TraesCS4D01G078400	EPM	100-600k	NAD kinase
TraesCS4D01G078500	EPM	100-600k	Surface presentation of antigens protein SpaR
TraesCS4D01G078600	EPM	100-600k	Oxidoreductase, aldo/keto reductase family protein, expressed
TraesCS4D01G078700	EPM	100-600k	Protein OSB1, mitochondrial
TraesCS4D01G078800	EPM	100-600k	LOB domain protein
TraesCS4D01G078900	EPM	100-600k	50S ribosomal protein L25
TraesCS4D01G079000	EPM	100-600k	F-box family protein
TraesCS4D01G078200	EPM	10-100k	Oxidoreductase, aldo/keto reductase family protein, expressed
TraesCS4D01G078300	EPM	10-100k	RNA 3'-terminal phosphate cyclase-like protein
TraesCS4D01G078000	EPM	5k	Serpin family protein
TraesCS4D01G078100	EPM	5k	Kinase family protein
TraesCS7A01G481600	EPM	100-200k	Aberrant panicle organization 1 protein
TraesCS7A01G481700	EPM	100-200k	Glucan endo-1,3-beta-glucosidase-like protein 3
TraesCS7A01G481800	EPM	100-200k	Syntaxin
TraesCS7A01G481900	EPM	100-200k	CASP-like protein
TraesCS4D01G000700	EPM	100-600k	2-phosphoglycerate kinase
TraesCS4D01G000800	EPM	100-600k	Receptor-like protein kinase family
TraesCS4D01G000900	EPM	100-600k	Zinc finger CCHC domain-containing protein 8
TraesCS4D01G001000	EPM	100-600k	Receptor-like protein kinase
TraesCS4D01G001100	EPM	100-600k	Transcription repressor ofp12
TraesCS4D01G001200	EPM	100-600k	Ethylene-responsive transcription factor
TraesCS4D01G001300	EPM	100-600k	Anthocyanin 5-aromatic acyltransferase
TraesCS4D01G002400	EPM	100-600k	ethylene-responsive transcription factor
TraesCS4D01G002500	EPM	100-600k	ACT domain-containing protein
TraesCS4D01G002600	EPM	100-600k	F-box family protein
TraesCS4D01G002700	EPM	100-600k	Short-chain dehydrogenase/reductase family protein
TraesCS4D01G002800	EPM	100-600k	2-oxoglutarate (2OG) and Fe(II)-dependent oxygenase superfamily protein
TraesCS4D01G002900	EPM	100-600k	Poly(A) RNA polymerase GLD2-A
TraesCS4D01G003000	EPM	100-600k	RING/U-box superfamily protein
TraesCS4D01G003100	EPM	100-600k	Phosphate transporter
TraesCS4D01G003200	EPM	100-600k	Short-chain dehydrogenase/reductase family protein
TraesCS4D01G003300	EPM	100-600k	Receptor-kinase, putative
TraesCS4D01G003400	EPM	100-600k	Short-chain dehydrogenase/reductase family protein
TraesCS4D01G003500	EPM	100-600k	Zinc finger, C2H2
TraesCS4D01G003600	EPM	100-600k	PsbP-like protein 1
TraesCS4D01G003800	EPM	100-600k	Kinase family protein
TraesCS4D01G003900	EPM	100-600k	Receptor-like protein kinase
TraesCS4D01G004000	EPM	100-600k	Disease resistance protein (NBS-LRR class) family
TraesCS4D01G001500	EPM	10-100k	3'-N-debenzoyl-2'-deoxytaxol N-benzoyltransferase
TraesCS4D01G001600	EPM	10-100k	Peptidyl-prolyl cis-trans isomerase
TraesCS4D01G001700	EPM	10-100k	LOB domain-containing protein, putative
TraesCS4D01G001800	EPM	10-100k	AT hook motif DNA-binding family protein
TraesCS4D01G001900	EPM	10-100k	Calcium-dependent lipid-binding domain protein
TraesCS4D01G002000	EPM	10-100k	Mesoderm induction early response protein 1, putative isoform 1
TraesCS4D01G002100	EPM	10-100k	Hydroxyproline-rich glycoprotein family protein
TraesCS4D01G002200	EPM	10-100k	Leucine-rich repeat protein kinase family protein
TraesCS4D01G002300	EPM	10-100k	Disease resistance protein (NBS-LRR class) family
TraesCS7A01G482300	EPM	10-100k	Carboxypeptidase
TraesCS7A01G482000	EPM	5-10k	Haloacid dehalogenase-like hydrolase domain-containing protein 3
TraesCS4D01G001400	EPM	5k	Sn1-specific diacylglycerol lipase alpha
TraesCS7A01G482100	EPM	5k	Protein DETOXIFICATION
TraesCS7A01G482200	EPM	5k	LEM3 (Ligand-effect modulator 3)-like
TraesCS7B01G466100	EPM	100-380k	plant UBX domain-containing protein 2
TraesCS7B01G466200	EPM	100-380k	Defensin-like protein 2
TraesCS7B01G466700	EPM	100-380k	F-box protein
TraesCS7B01G466800	EPM	100-380k	F-box protein
TraesCS4B01G348500	EPM/FC	100-380k	B3 domain-containing protein
TraesCS4B01G348900	EPM/FC	100-380k	Heavy metal transport/detoxification superfamily protein
TraesCS4B01G349000	EPM/FC	100-380k	DUF538 family protein (Protein of unknown function, DUF538)
TraesCS4B01G349100	EPM/FC	100-380k	Remorin
TraesCS4B01G349200	EPM/FC	100-380k	SWAP (Suppressor-of-White-APricot)/surp domain-containing protein
TraesCS4B01G349300	EPM/FC	100-380k	Polyubiquitin
TraesCS4B01G348700	EPM/FC	10-100k	Non-specific lipid-transfer protein
TraesCS4B01G348800	EPM/FC	10-100k	autoinhibited Ca2+ -ATPase, isoform 8
TraesCS4B01G348600	EPM/FC	5k	Purple acid phosphatase
TraesCS6B01G292400	GV	100-380k	Protein kinase family protein
TraesCS6B01G292500	GV	100-380k	MYB family protein
TraesCS6B01G292600	GV	100-380k	Cyst nematode resistance protein-like
TraesCS6B01G292800	GV	100-380k	Transmembrane protein, putative
TraesCS6B01G292900	GV	100-380k	RNA-binding protein 39
TraesCS6B01G293000	GV	100-380k	Transcription factor jumonji (jmj) family protein / zinc finger (C5HC2 type) family protein
TraesCS6B01G293100	GV	100-380k	Oligopeptide transporter, putative
TraesCS6B01G293200	GV	100-380k	Oligopeptide transporter, putative
TraesCS6B01G293300	GV	100-380k	Polyubiquitin protein
TraesCS6B01G294000	GV	100-380k	TOM1-like protein 2
TraesCS6B01G294100	GV	100-380k	4-coumarate-CoA ligase
TraesCS6B01G294200	GV	100-380k	Pentatricopeptide repeat-containing protein
TraesCS6B01G295000	GV	100-380k	Peptide transporter
TraesCS6B01G295200	GV	100-380k	ADP-ribosylation factor
TraesCS6B01G295600	GV	100-380k	Peptide transporter
TraesCS6B01G295300	GV	10-100k	Guanosine-3',5'-bis(Diphosphate) 3'-pyrophosphohydrolase
TraesCS6B01G292700	GV	5-10k	F-box family protein
TraesCS6B01G294600	GV	5-10k	Secretory carrier-associated membrane protein
TraesCS6B01G295100	GV	5-10k	Peptide transporter
TraesCS6B01G294300	GV	5k	AAA domain-containing protein 3, ATPase family
TraesCS6B01G294400	GV	5k	DNA-directed RNA polymerase subunit alpha
TraesCS6B01G294500	GV	5k	Cystic fibrosis transmembrane conductance regulator
TraesCS6B01G294700	GV	5k	Phosphoribulokinase
TraesCS6B01G294800	GV	5k	F-box protein
TraesCS6B01G295400	GV	5k	LisH domain-like protein
TraesCS6B01G295500	GV	5k	60S ribosomal protein L12
TraesCS6A01G161700	FC	100-200k	DUF868 family protein
TraesCS6A01G161800	FC	100-200k	50S ribosomal protein L7/L12
TraesCS6A01G162100	FC	100-200k	KAR-UP oxidoreductase 1
TraesCS5A01G555900	FC	100-200k	ABC transporter family protein
TraesCS4B01G349000	FC	100-380k	DUF538 family protein (Protein of unknown function, DUF538)
TraesCS5B01G553700	FC	100-380k	F-box family protein
TraesCS4B01G349300	FC	100-380k	Polyubiquitin
TraesCS5B01G027200	FC	100-380k	F-box protein
TraesCS5B01G552200	FC	100-380k	Sec14p-like phosphatidylinositol transfer family protein
TraesCS4B01G349200	FC	100-380k	SWAP (Suppressor-of-White-APricot)/surp domain-containing protein
TraesCS5B01G027400	FC	100-380k	RING/U-box superfamily protein
TraesCS5B01G553000	FC	100-380k	Basic blue protein
TraesCS4B01G396300	FC	100-380k	Cytochrome P450 family protein, expressed
TraesCS5B01G027100	FC	100-380k	F-box protein
TraesCS5B01G552800	FC	100-380k	Basic blue protein, putative
TraesCS7B01G466700	FC	100-380k	F-box protein
TraesCS4B01G349100	FC	100-380k	Remorin
TraesCS4B01G348900	FC	100-380k	Heavy metal transport/detoxification superfamily protein
TraesCS4B01G348500	FC	100-380k	B3 domain-containing protein
TraesCS4B01G396200	FC	100-380k	Tryptophan decarboxylase
TraesCS4B01G395500	FC	100-380k	ATP-dependent zinc metalloprotease FtsH
TraesCS4B01G395600	FC	100-380k	Kinase
TraesCS4B01G396400	FC	100-380k	Glycosyltransferase
TraesCS5B01G552600	FC	100-380k	Transferase, transferring glycosyl groups
TraesCS5B01G553900	FC	100-380k	F-box family protein
TraesCS5B01G553800	FC	100-380k	Phytoene synthase, chloroplastic
TraesCS5B01G552400	FC	100-380k	Sec14p-like phosphatidylinositol transfer family protein
TraesCS5B01G552700	FC	100-380k	NAM-like protein
TraesCS5B01G552900	FC	100-380k	Basic blue protein, putative
TraesCS5B01G553100	FC	100-380k	Basic blue protein, putative
TraesCS5B01G552300	FC	100-380k	Sec14p-like phosphatidylinositol transfer family protein
TraesCS7B01G466100	FC	100-380k	plant UBX domain-containing protein 2
TraesCS7B01G466800	FC	100-380k	F-box protein
TraesCS7B01G466200	FC	100-380k	Defensin-like protein 2
TraesCS6A01G159200	FC	10-100k	3-oxoacyl-[acyl-carrier-protein] synthase
TraesCS6A01G169000	FC	10-100k	Up-regulator of cell proliferation
TraesCS5A01G555600	FC	10-100k	lectin protein kinase family protein
TraesCS6A01G159500	FC	10-100k	GRAS transcription factor
TraesCS5A01G555700	FC	10-100k	S-adenosylmethionine synthase 2
TraesCS6A01G159300	FC	10-100k	TPX2 (targeting protein for Xklp2) protein family
TraesCS5A01G555500	FC	10-100k	Autophagy protein 5
TraesCS4B01G348800	FC	10-100k	autoinhibited Ca2+ -ATPase, isoform 8
TraesCS5B01G553600	FC	10-100k	DNA topoisomerase
TraesCS7B01G466600	FC	10-100k	GDSL esterase/lipase
TraesCS4B01G348700	FC	10-100k	Non-specific lipid-transfer protein
TraesCS4B01G396000	FC	10-100k	transmembrane protein, putative (DUF247)
TraesCS5B01G553200	FC	10-100k	F-box family protein
TraesCS7B01G466500	FC	10-100k	GDSL esterase/lipase
TraesCS4B01G395700	FC	10-100k	AP-2 complex subunit alpha-1
TraesCS5B01G553500	FC	10-100k	F-box domain containing protein, expressed
TraesCS7B01G466400	FC	10-100k	GDSL esterase/lipase
TraesCS4B01G396100	FC	10-100k	Cysteine proteinase inhibitor
TraesCS4B01G395800	FC	5-10k	Zinc finger CCCH domain protein
TraesCS4B01G395900	FC	5-10k	Transmembrane and coiled-coil domain-containing protein 4
TraesCS5A01G555800	FC	5k	Arginine/serine-rich splicing factor
TraesCS6A01G159400	FC	5k	MLO-like protein
TraesCS6A01G161900	FC	5k	NBS-LRR-like resistance protein
TraesCS6A01G169100	FC	5k	Peroxiredoxin, putative
TraesCS6A01G162000	FC	5k	Peptidylprolyl isomerase
TraesCS4B01G348600	FC	5k	Purple acid phosphatase
TraesCS5B01G553300	FC	5k	F-box domain containing protein
TraesCS5B01G027300	FC	5k	30S ribosomal protein S10
TraesCS5B01G553400	FC	5k	F-box and associated interaction domains-containing protein
TraesCS7B01G466300	FC	5k	Serine/threonine-protein kinase
